# Supplementary material for: 3-(3-Meth­oxy­benzyl­idene)chroman-4-one
Source: Acta Crystallogr Sect E Struct Rep Online. 2012 Mar 10;68(Pt 4):o1006. doi: 10.1107/S160053681200949X (PMC3343972; doi:10.1107/S160053681200949X)
Supplement: Supplementary file 1 [file e-68-o1006-sup1.cif]

##############################################################################
#                                                                            #
# This CIF contains the data in a paper accepted for publication in          #
# Acta Crystallographica Section E. It conforms to the requirements of       #
# Notes for Authors for Acta Crystallographica Section E, and has been       #
# peer reviewed under the auspices of the IUCr Commission on Journals.       #
#                                                                            #
# Full details of the Crystallographic Information File format               #
# are given in the paper "The Crystallographic Information File (CIF):       #
# a New Standard Archive File for Crystallography" by S. R. Hall, F. H.      #
# Allen and I. D. Brown [Acta Cryst. (1991), A47, 655-685].                  #
#                                                                            #
# The current version of the core CIF dictionary is obtainable from          #
# ftp://ftp.iucr.org/pub/cif_core.dic.                                       #
#                                                                            #
# Software is freely available for graphical display of the structure(s)     #
# in this CIF. For information consult the CIF software page                 #
# http://www.iucr.org/resources/cif/software.                                #
#                                                                            #
# This file may be used for bona fide research purposes within the           #
# scientific community so long as proper attribution is given to the journal # 
# article from which it was obtained.                                        #
#                                                                            #
##############################################################################
data_global
_audit_creation_method     'WinGX routine CIF_UPDATE'
_audit_conform_dict_name     cif_core.dic
_audit_conform_dict_version     2.4
_journal_date_recd_electronic     2012-03-01
_journal_date_accepted     2012-03-04
_journal_name_full     'Acta Crystallographica, Section E'
_journal_year     2012
_journal_volume     68
_journal_issue      4
_journal_page_first     o1006
_journal_page_last     o1006
_journal_paper_category     QO
_journal_paper_doi     10.1107/S160053681200949X
_journal_coeditor_code     FJ2528
_publ_contact_author_name     'Omondi, Bernard'
_publ_contact_author_address
;
School of Chemistry,
University of KwaZulu-Natal,
Westville Campus,
Private Bag X54001,
Durban 4000,
South Africa
;
_publ_contact_author_email     'owaga@ukzn.ac.za'
_publ_contact_author_fax     '27(031)2603091'
_publ_contact_author_phone     '27(031)2607323'
_publ_section_title
;
3-(3-Methoxybenzylidene)chroman-4-one
;
loop_
    _publ_author_name
    _publ_author_address
    'Gopaul, Kaalin'
;
School of Chemistry and Physics,
University of KwaZulu-Natal,
Westville Campus,
Private Bag X54001,
Durban 4000,
South Africa
;
    'Shaikh, Mahidansha'
;
School of Chemistry and Physics,
University of KwaZulu-Natal,
Westville Campus,
Private Bag X54001,
Durban 4000,
South Africa
;
    'Ramjugernath, Deresh'
;
School of Engineering,
University of KwaZulu-Natal,
Howard College Campus,
Private Bag X54001,
Durban 4000,
South Africa
;
    'Koorbanally, Neil A.'
;
School of Chemistry and Physics,
University of KwaZulu-Natal,
Westville Campus,
Private Bag X54001,
Durban 4000,
South Africa
;
    'Omondi, Bernard'
;
School of Chemistry and Physics,
University of KwaZulu-Natal,
Westville Campus,
Private Bag X54001,
Durban 4000,
South Africa
;
data_I
_audit_creation_method     'WinGX routine CIF_UPDATE'
_audit_conform_dict_name     cif_core.dic
_audit_conform_dict_version     2.4
_chemical_name_systematic
;
3-(3-Methoxybenzylidene)chroman-4-one
;
_chemical_formula_moiety     'C17 H14 O3'
_chemical_formula_sum     'C17 H14 O3'
_chemical_formula_iupac     'C17 H14 O3'
_chemical_formula_weight     266.28
_symmetry_cell_setting     monoclinic
_symmetry_space_group_name_H-M     'P 21/c'
_symmetry_space_group_name_Hall     '-P 2ybc'
loop_
    _symmetry_equiv_pos_as_xyz
    'x, y, z'
    '-x, y+1/2, -z+1/2'
    '-x, -y, -z'
    'x, -y-1/2, z-1/2'
_cell_length_a     12.4143(9)
_cell_length_b     6.7141(5)
_cell_length_c     16.0031(10)
_cell_angle_alpha     90
_cell_angle_beta     98.658(4)
_cell_angle_gamma     90
_cell_volume     1318.67(16)
_cell_formula_units_Z     4
_cell_measurement_reflns_used     5379
_cell_measurement_theta_min     2.57
_cell_measurement_theta_max     25
_cell_measurement_temperature     446(2)
_exptl_crystal_description     block
_exptl_crystal_colour     colourless
_exptl_crystal_size_max     0.28
_exptl_crystal_size_mid     0.21
_exptl_crystal_size_min     0.05
_exptl_crystal_density_diffrn     1.341
_exptl_crystal_density_method     'not measured'
_exptl_crystal_F_000     560
_exptl_absorpt_coefficient_mu     0.092
_exptl_absorpt_correction_type     none
_exptl_special_details
;
Carbon-bound H-atoms were placed in calculated positions [C---H = 0.96 \%A for
Me H atoms, 0.97 \%A for Methylene H atoms and 0.93 \%A for aromatic H atoms;
<i>U</i>~iso~(H) = 1.2<i>U</i>~eq~(C) (1.5 for Me groups)] and were included
in the refinement in the riding model approximation.
;
_diffrn_ambient_temperature     446(2)
_diffrn_radiation_type     MoK\a
_diffrn_radiation_wavelength     0.71073
_diffrn_radiation_monochromator     graphite
_diffrn_measurement_device_type     'Nonius KappaCCD'
_diffrn_measurement_method     '\f and \w scans'
_diffrn_reflns_number     4414
_diffrn_reflns_av_R_equivalents     0.0226
_diffrn_reflns_theta_min     2.57
_diffrn_reflns_theta_max     25
_diffrn_reflns_theta_full     25
_diffrn_measured_fraction_theta_max     0.998
_diffrn_measured_fraction_theta_full     0.998
_diffrn_reflns_limit_h_min     -14
_diffrn_reflns_limit_h_max     14
_diffrn_reflns_limit_k_min     -7
_diffrn_reflns_limit_k_max     7
_diffrn_reflns_limit_l_min     -19
_diffrn_reflns_limit_l_max     18
_diffrn_standards_number     0
_diffrn_standards_interval_count     0
_diffrn_standards_interval_time     0
_diffrn_standards_decay_%     0
_refine_special_details
;
Refinement of <i>F</i>^2^ against ALL reflections. The weighted <i>R</i>-factor
<i>wR</i> and goodness of fit <i>S</i> are based on <i>F</i>^2^, conventional
<i>R</i>-factors <i>R</i> are based on <i>F</i>, with <i>F</i> set to zero for
negative <i>F</i>^2^. The threshold expression of <i>F</i>^2^ >
\s(<i>F</i>^2^) is used only for calculating <i>R</i>-factors(gt) <i>etc</i>.
and is not relevant to the choice of reflections for refinement.
<i>R</i>-factors based on <i>F</i>^2^ are statistically about twice as large
as those based on <i>F</i>, and <i>R</i>- factors based on ALL data will be
even larger. The following ALERTS were generated. Each ALERT has the format
test-name_ALERT_alert-type_alert-level. PLAT910_ALERT_3_C Missing # of FCF
Reflections Below Th(Min) ..... 1 PLAT911_ALERT_3_C Missing # FCF Refl Between
THmin & STh/<i>L</i>= 0.595 3 PLAT913_ALERT_3_C Missing # of Very Strong
Reflections in FCF .... 3 PLAT909_ALERT_3_G Percentage of Observed Data at
Theta(Max) still 46 Perc. Noted
;
_reflns_number_total     2315
_reflns_number_gt     1662
_reflns_threshold_expression     I>2sigma(I)
_refine_ls_structure_factor_coef     Fsqd
_refine_ls_matrix_type     full
_refine_ls_R_factor_all     0.0642
_refine_ls_R_factor_gt     0.0412
_refine_ls_wR_factor_gt     0.1013
_refine_ls_wR_factor_ref     0.1122
_refine_ls_goodness_of_fit_ref     0.998
_refine_ls_restrained_S_all     0.998
_refine_ls_number_reflns     2315
_refine_ls_number_parameters     182
_refine_ls_number_restraints     0
_refine_ls_hydrogen_treatment     constr
_refine_ls_weighting_scheme     calc
_refine_ls_weighting_details
         'calc w=1/[\s^2^(Fo^2^)+(0.0753P)^2^+0.0000P] where P=(Fo^2^+2Fc^2^)/3'
_atom_sites_solution_hydrogens     geom
_atom_sites_solution_primary     direct
_atom_sites_solution_secondary     difmap
_refine_ls_shift/su_max     0
_refine_ls_shift/su_mean     0
_refine_diff_density_max     0.21
_refine_diff_density_min     -0.196
_refine_ls_extinction_method     none
loop_
    _atom_type_symbol
    _atom_type_description
    _atom_type_scat_dispersion_real
    _atom_type_scat_dispersion_imag
    _atom_type_scat_source
    C C 0.0033 0.0016 'International Tables Vol C Tables 4.2.6.8 and 6.1.1.4'
    H H 0 0 'International Tables Vol C Tables 4.2.6.8 and 6.1.1.4'
    O O 0.0106 0.006 'International Tables Vol C Tables 4.2.6.8 and 6.1.1.4'
_computing_data_collection     'COLLECT (Nonius, 1998)'
_computing_cell_refinement     'DENZO-SMN (Otwinowski & Minor, 1997)'
_computing_data_reduction     'DENZO-SMN (Otwinowski & Minor, 1997)'
_computing_structure_solution     'SHELXS97 (Sheldrick, 2008)'
_computing_structure_refinement     'SHELXL97 (Sheldrick, 2008)'
_computing_molecular_graphics     'ORTEP-3 (Farrugia, 1997)'
_computing_publication_material     'WinGX (Farrugia, 1999)'
loop_
    _atom_site_type_symbol
    _atom_site_label
    _atom_site_fract_x
    _atom_site_fract_y
    _atom_site_fract_z
    _atom_site_U_iso_or_equiv
    _atom_site_adp_type
    _atom_site_calc_flag
    _atom_site_refinement_flags
    _atom_site_occupancy
    _atom_site_symmetry_multiplicity
    _atom_site_disorder_assembly
    _atom_site_disorder_group
    C C1 0.67104(13) -0.0244(2) 0.41235(9) 0.0308(4) Uani d . 1 1 . .
    C C2 0.48754(13) 0.0872(2) 0.36955(9) 0.0345(4) Uani d . 1 1 . .
    H H2A 0.4209 0.0984 0.3941 0.041 Uiso calc R 1 1 . .
    H H2B 0.47 0.0197 0.3156 0.041 Uiso calc R 1 1 . .
    C C3 0.52909(12) 0.2927(2) 0.35484(8) 0.0311(4) Uani d . 1 1 . .
    C C4 0.64423(13) 0.3033(2) 0.33980(9) 0.0334(4) Uani d . 1 1 . .
    C C5 0.71355(12) 0.1319(2) 0.36945(9) 0.0309(4) Uani d . 1 1 . .
    C C6 0.82476(13) 0.1305(2) 0.36328(9) 0.0384(4) Uani d . 1 1 . .
    H H6 0.8537 0.2318 0.3338 0.046 Uiso calc R 1 1 . .
    C C7 0.89190(15) -0.0181(2) 0.40005(10) 0.0431(4) Uani d . 1 1 . .
    H H7 0.9659 -0.0166 0.3963 0.052 Uiso calc R 1 1 . .
    C C8 0.84792(14) -0.1708(2) 0.44296(10) 0.0425(4) Uani d . 1 1 . .
    H H8 0.8933 -0.2712 0.4681 0.051 Uiso calc R 1 1 . .
    C C9 0.73865(13) -0.1761(2) 0.44890(9) 0.0368(4) Uani d . 1 1 . .
    H H9 0.7102 -0.2801 0.4771 0.044 Uiso calc R 1 1 . .
    C C10 0.47198(13) 0.4614(2) 0.35582(8) 0.0332(4) Uani d . 1 1 . .
    H H10 0.5096 0.578 0.3479 0.04 Uiso calc R 1 1 . .
    C C11 0.35772(13) 0.4872(2) 0.36769(9) 0.0319(4) Uani d . 1 1 . .
    C C12 0.27627(12) 0.3537(2) 0.33279(8) 0.0302(4) Uani d . 1 1 . .
    H H12 0.2937 0.2466 0.3005 0.036 Uiso calc R 1 1 . .
    C C13 0.16990(12) 0.3818(2) 0.34652(8) 0.0307(4) Uani d . 1 1 . .
    C C14 0.14246(14) 0.5448(2) 0.39277(9) 0.0360(4) Uani d . 1 1 . .
    H H14 0.0707 0.5638 0.4012 0.043 Uiso calc R 1 1 . .
    C C15 0.22209(14) 0.6782(2) 0.42606(9) 0.0387(4) Uani d . 1 1 . .
    H H15 0.2038 0.787 0.457 0.046 Uiso calc R 1 1 . .
    C C16 0.32907(14) 0.6509(2) 0.41361(9) 0.0364(4) Uani d . 1 1 . .
    H H16 0.3822 0.7419 0.4359 0.044 Uiso calc R 1 1 . .
    C C18 0.11018(14) 0.0863(2) 0.27058(10) 0.0392(4) Uani d . 1 1 . .
    H H18A 0.1373 0.1281 0.2203 0.059 Uiso calc R 1 1 . .
    H H18B 0.0455 0.008 0.2554 0.059 Uiso calc R 1 1 . .
    H H18C 0.1645 0.0078 0.3048 0.059 Uiso calc R 1 1 . .
    O O1 0.68030(9) 0.45005(16) 0.30738(7) 0.0461(3) Uani d . 1 1 . .
    O O2 0.56502(9) -0.03170(14) 0.42472(6) 0.0357(3) Uani d . 1 1 . .
    O O3 0.08530(8) 0.25717(14) 0.31708(6) 0.0377(3) Uani d . 1 1 . .
loop_
    _atom_site_aniso_label
    _atom_site_aniso_U_11
    _atom_site_aniso_U_22
    _atom_site_aniso_U_33
    _atom_site_aniso_U_12
    _atom_site_aniso_U_13
    _atom_site_aniso_U_23
    C1 0.0339(10) 0.0333(8) 0.0255(7) -0.0017(7) 0.0053(7) -0.0052(6)
    C2 0.0318(9) 0.0358(9) 0.0349(8) -0.0019(7) 0.0023(7) 0.0042(7)
    C3 0.0340(10) 0.0331(8) 0.0250(7) -0.0038(7) 0.0010(7) 0.0028(6)
    C4 0.0364(10) 0.0350(8) 0.0284(8) -0.0060(7) 0.0033(7) 0.0012(7)
    C5 0.0338(10) 0.0342(8) 0.0246(7) -0.0045(7) 0.0043(6) -0.0018(6)
    C6 0.0393(11) 0.0442(9) 0.0328(8) -0.0033(8) 0.0095(7) 0.0036(7)
    C7 0.0347(10) 0.0541(10) 0.0421(9) 0.0034(8) 0.0115(8) 0.0024(8)
    C8 0.0436(12) 0.0450(10) 0.0395(9) 0.0096(8) 0.0082(8) 0.0036(7)
    C9 0.0440(11) 0.0340(8) 0.0331(8) 0.0016(8) 0.0086(7) 0.0027(7)
    C10 0.0371(10) 0.0318(8) 0.0295(8) -0.0079(7) 0.0014(7) 0.0039(6)
    C11 0.0369(10) 0.0295(8) 0.0285(7) -0.0001(7) 0.0031(7) 0.0063(6)
    C12 0.0357(10) 0.0273(8) 0.0272(7) 0.0025(7) 0.0033(7) 0.0006(6)
    C13 0.0327(10) 0.0304(8) 0.0279(7) -0.0003(7) 0.0012(7) 0.0029(7)
    C14 0.0376(10) 0.0369(9) 0.0337(8) 0.0075(7) 0.0058(7) -0.0005(7)
    C15 0.0505(12) 0.0320(8) 0.0328(8) 0.0067(8) 0.0036(8) -0.0029(7)
    C16 0.0459(11) 0.0281(8) 0.0331(8) -0.0049(7) -0.0006(7) 0.0016(7)
    C18 0.0399(10) 0.0356(9) 0.0414(9) -0.0022(7) 0.0035(8) -0.0060(7)
    O1 0.0398(7) 0.0450(7) 0.0544(7) -0.0050(5) 0.0104(6) 0.0163(6)
    O2 0.0322(7) 0.0353(6) 0.0399(6) -0.0008(5) 0.0064(5) 0.0092(5)
    O3 0.0320(7) 0.0366(6) 0.0442(6) 0.0002(5) 0.0051(5) -0.0072(5)
_geom_special_details
;
All e.s.d.'s (except the e.s.d. in the dihedral angle between two l.s. planes)
are estimated using the full covariance matrix. The cell e.s.d.'s are taken
into account individually in the estimation of e.s.d.'s in distances, angles
and torsion angles; correlations between e.s.d.'s in cell parameters are only
used when they are defined by crystal symmetry. An approximate (isotropic)
treatment of cell e.s.d.'s is used for estimating e.s.d.'s involving l.s.
planes.
;
loop_
    _geom_bond_atom_site_label_1
    _geom_bond_atom_site_label_2
    _geom_bond_site_symmetry_2
    _geom_bond_distance
    _geom_bond_publ_flag
    C1 O2 . 1.3610(18) ?
    C1 C9 . 1.391(2) ?
    C1 C5 . 1.400(2) ?
    C2 O2 . 1.4443(18) ?
    C2 C3 . 1.504(2) ?
    C2 H2A . 0.97 ?
    C2 H2B . 0.97 ?
    C3 C10 . 1.337(2) ?
    C3 C4 . 1.487(2) ?
    C4 O1 . 1.2290(16) ?
    C4 C5 . 1.472(2) ?
    C5 C6 . 1.399(2) ?
    C6 C7 . 1.375(2) ?
    C6 H6 . 0.93 ?
    C7 C8 . 1.391(2) ?
    C7 H7 . 0.93 ?
    C8 C9 . 1.374(2) ?
    C8 H8 . 0.93 ?
    C9 H9 . 0.93 ?
    C10 C11 . 1.469(2) ?
    C10 H10 . 0.93 ?
    C11 C16 . 1.397(2) ?
    C11 C12 . 1.403(2) ?
    C12 C13 . 1.384(2) ?
    C12 H12 . 0.93 ?
    C13 O3 . 1.3697(18) ?
    C13 C14 . 1.392(2) ?
    C14 C15 . 1.380(2) ?
    C14 H14 . 0.93 ?
    C15 C16 . 1.384(2) ?
    C15 H15 . 0.93 ?
    C16 H16 . 0.93 ?
    C18 O3 . 1.4264(16) ?
    C18 H18A . 0.96 ?
    C18 H18B . 0.96 ?
    C18 H18C . 0.96 ?
loop_
    _geom_angle_atom_site_label_1
    _geom_angle_atom_site_label_2
    _geom_angle_atom_site_label_3
    _geom_angle_site_symmetry_1
    _geom_angle_site_symmetry_3
    _geom_angle
    _geom_angle_publ_flag
    O2 C1 C9 . . 116.60(12) ?
    O2 C1 C5 . . 122.87(13) ?
    C9 C1 C5 . . 120.44(14) ?
    O2 C2 C3 . . 112.97(13) ?
    O2 C2 H2A . . 109 ?
    C3 C2 H2A . . 109 ?
    O2 C2 H2B . . 109 ?
    C3 C2 H2B . . 109 ?
    H2A C2 H2B . . 107.8 ?
    C10 C3 C4 . . 119.08(13) ?
    C10 C3 C2 . . 125.45(14) ?
    C4 C3 C2 . . 115.46(13) ?
    O1 C4 C5 . . 122.03(14) ?
    O1 C4 C3 . . 121.80(13) ?
    C5 C4 C3 . . 116.12(12) ?
    C6 C5 C1 . . 118.60(14) ?
    C6 C5 C4 . . 121.17(13) ?
    C1 C5 C4 . . 119.92(13) ?
    C7 C6 C5 . . 121.05(14) ?
    C7 C6 H6 . . 119.5 ?
    C5 C6 H6 . . 119.5 ?
    C6 C7 C8 . . 119.27(15) ?
    C6 C7 H7 . . 120.4 ?
    C8 C7 H7 . . 120.4 ?
    C9 C8 C7 . . 121.20(15) ?
    C9 C8 H8 . . 119.4 ?
    C7 C8 H8 . . 119.4 ?
    C8 C9 C1 . . 119.43(14) ?
    C8 C9 H9 . . 120.3 ?
    C1 C9 H9 . . 120.3 ?
    C3 C10 C11 . . 128.70(13) ?
    C3 C10 H10 . . 115.6 ?
    C11 C10 H10 . . 115.6 ?
    C16 C11 C12 . . 119.11(14) ?
    C16 C11 C10 . . 119.20(14) ?
    C12 C11 C10 . . 121.68(13) ?
    C13 C12 C11 . . 119.85(13) ?
    C13 C12 H12 . . 120.1 ?
    C11 C12 H12 . . 120.1 ?
    O3 C13 C12 . . 124.26(13) ?
    O3 C13 C14 . . 115.26(13) ?
    C12 C13 C14 . . 120.48(14) ?
    C15 C14 C13 . . 119.80(15) ?
    C15 C14 H14 . . 120.1 ?
    C13 C14 H14 . . 120.1 ?
    C14 C15 C16 . . 120.36(14) ?
    C14 C15 H15 . . 119.8 ?
    C16 C15 H15 . . 119.8 ?
    C15 C16 C11 . . 120.37(15) ?
    C15 C16 H16 . . 119.8 ?
    C11 C16 H16 . . 119.8 ?
    O3 C18 H18A . . 109.5 ?
    O3 C18 H18B . . 109.5 ?
    H18A C18 H18B . . 109.5 ?
    O3 C18 H18C . . 109.5 ?
    H18A C18 H18C . . 109.5 ?
    H18B C18 H18C . . 109.5 ?
    C1 O2 C2 . . 117.43(10) ?
    C13 O3 C18 . . 117.11(11) ?
loop_
    _geom_torsion_atom_site_label_1
    _geom_torsion_atom_site_label_2
    _geom_torsion_atom_site_label_3
    _geom_torsion_atom_site_label_4
    _geom_torsion_site_symmetry_1
    _geom_torsion_site_symmetry_2
    _geom_torsion_site_symmetry_3
    _geom_torsion_site_symmetry_4
    _geom_torsion
    _geom_torsion_publ_flag
    O2 C2 C3 C10 . . . . -136.04(14) ?
    O2 C2 C3 C4 . . . . 42.74(17) ?
    C10 C3 C4 O1 . . . . -19.0(2) ?
    C2 C3 C4 O1 . . . . 162.15(13) ?
    C10 C3 C4 C5 . . . . 158.36(13) ?
    C2 C3 C4 C5 . . . . -20.50(18) ?
    O2 C1 C5 C6 . . . . 177.14(12) ?
    C9 C1 C5 C6 . . . . 0.8(2) ?
    O2 C1 C5 C4 . . . . 3.5(2) ?
    C9 C1 C5 C4 . . . . -172.79(13) ?
    O1 C4 C5 C6 . . . . 1.2(2) ?
    C3 C4 C5 C6 . . . . -176.16(12) ?
    O1 C4 C5 C1 . . . . 174.63(13) ?
    C3 C4 C5 C1 . . . . -2.72(19) ?
    C1 C5 C6 C7 . . . . -1.5(2) ?
    C4 C5 C6 C7 . . . . 172.06(14) ?
    C5 C6 C7 C8 . . . . 0.9(2) ?
    C6 C7 C8 C9 . . . . 0.3(2) ?
    C7 C8 C9 C1 . . . . -0.9(2) ?
    O2 C1 C9 C8 . . . . -176.20(13) ?
    C5 C1 C9 C8 . . . . 0.3(2) ?
    C4 C3 C10 C11 . . . . 178.71(13) ?
    C2 C3 C10 C11 . . . . -2.6(2) ?
    C3 C10 C11 C16 . . . . 143.03(15) ?
    C3 C10 C11 C12 . . . . -38.1(2) ?
    C16 C11 C12 C13 . . . . -2.14(19) ?
    C10 C11 C12 C13 . . . . 179.04(12) ?
    C11 C12 C13 O3 . . . . -178.24(12) ?
    C11 C12 C13 C14 . . . . 1.8(2) ?
    O3 C13 C14 C15 . . . . 179.26(12) ?
    C12 C13 C14 C15 . . . . -0.8(2) ?
    C13 C14 C15 C16 . . . . 0.1(2) ?
    C14 C15 C16 C11 . . . . -0.4(2) ?
    C12 C11 C16 C15 . . . . 1.5(2) ?
    C10 C11 C16 C15 . . . . -179.69(13) ?
    C9 C1 O2 C2 . . . . -163.08(12) ?
    C5 C1 O2 C2 . . . . 20.46(18) ?
    C3 C2 O2 C1 . . . . -43.00(16) ?
    C12 C13 O3 C18 . . . . 1.11(19) ?
    C14 C13 O3 C18 . . . . -178.95(12) ?
loop_
    _geom_hbond_atom_site_label_D
    _geom_hbond_atom_site_label_H
    _geom_hbond_atom_site_label_A
    _geom_hbond_site_symmetry_A
    _geom_hbond_distance_DH
    _geom_hbond_distance_HA
    _geom_hbond_distance_DA
    _geom_hbond_angle_DHA
    C2 H2B O1 2_645 0.97 2.54 3.3808(19) 145
    C18 H18B O3 2_545 0.96 2.50 3.4227(19) 161
_iucr_refine_instructions_details
;
TITL kaalin3 in P2(1)/c
CELL  0.71073  12.4143   6.7141  16.0031   90.000   98.658   90.000
ZERR     4.00   0.0009   0.0005   0.0010    0.000    0.004    0.000
LATT   1
SYMM  - X, 1/2 + Y, 1/2 - Z
SFAC  C    H    O
UNIT  68   56   12
MERG   2
OMIT    -2.00  50.00
FMAP   2
PLAN   10
SIZE     0.05   0.21   0.28
ACTA
BOND   $H
CONF
LIST   4
L.S.  12
TEMP   173.00
WGHT    0.075300
FVAR       0.73489
C1    1    0.671036   -0.024369    0.412350    11.00000    0.03387    0.03327 =
         0.02546   -0.00516    0.00527   -0.00166
C2    1    0.487535    0.087181    0.369554    11.00000    0.03182    0.03583 =
         0.03495    0.00415    0.00234   -0.00190
AFIX  23
H2A   2    0.420934    0.098391    0.394072    11.00000   -1.20000
H2B   2    0.470001    0.019719    0.315622    11.00000   -1.20000
AFIX   0
C3    1    0.529088    0.292742    0.354835    11.00000    0.03403    0.03306 =
         0.02504    0.00280    0.00102   -0.00377
C4    1    0.644230    0.303311    0.339800    11.00000    0.03637    0.03502 =
         0.02836    0.00117    0.00325   -0.00597
C5    1    0.713548    0.131894    0.369447    11.00000    0.03384    0.03420 =
         0.02460   -0.00181    0.00427   -0.00449
C6    1    0.824755    0.130542    0.363279    11.00000    0.03930    0.04423 =
         0.03278    0.00357    0.00949   -0.00329
AFIX  43
H6    2    0.853725    0.231831    0.333834    11.00000   -1.20000
AFIX   0
C7    1    0.891900   -0.018124    0.400050    11.00000    0.03473    0.05405 =
         0.04213    0.00238    0.01153    0.00340
AFIX  43
H7    2    0.965920   -0.016596    0.396269    11.00000   -1.20000
AFIX   0
C8    1    0.847918   -0.170818    0.442962    11.00000    0.04358    0.04498 =
         0.03950    0.00365    0.00817    0.00959
AFIX  43
H8    2    0.893260   -0.271219    0.468099    11.00000   -1.20000
AFIX   0
C9    1    0.738649   -0.176052    0.448902    11.00000    0.04396    0.03404 =
         0.03315    0.00272    0.00857    0.00157
AFIX  43
H9    2    0.710151   -0.280084    0.477111    11.00000   -1.20000
AFIX   0
C10   1    0.471976    0.461369    0.355819    11.00000    0.03713    0.03182 =
         0.02952    0.00392    0.00144   -0.00789
AFIX  43
H10   2    0.509626    0.577955    0.347930    11.00000   -1.20000
AFIX   0
C11   1    0.357719    0.487203    0.367690    11.00000    0.03694    0.02953 =
         0.02853    0.00634    0.00314   -0.00007
C12   1    0.276267    0.353726    0.332788    11.00000    0.03566    0.02728 =
         0.02720    0.00060    0.00332    0.00249
AFIX  43
H12   2    0.293712    0.246617    0.300491    11.00000   -1.20000
AFIX   0
C13   1    0.169902    0.381777    0.346518    11.00000    0.03274    0.03042 =
         0.02792    0.00293    0.00123   -0.00030
C14   1    0.142457    0.544816    0.392773    11.00000    0.03763    0.03692 =
         0.03368   -0.00047    0.00582    0.00749
AFIX  43
H14   2    0.070670    0.563797    0.401209    11.00000   -1.20000
AFIX   0
C15   1    0.222090    0.678171    0.426064    11.00000    0.05047    0.03201 =
         0.03276   -0.00288    0.00360    0.00665
AFIX  43
H15   2    0.203797    0.786990    0.457035    11.00000   -1.20000
AFIX   0
C16   1    0.329066    0.650853    0.413612    11.00000    0.04594    0.02815 =
         0.03307    0.00160   -0.00063   -0.00494
AFIX  43
H16   2    0.382150    0.741924    0.435934    11.00000   -1.20000
AFIX   0
C18   1    0.110185    0.086289    0.270579    11.00000    0.03988    0.03564 =
         0.04142   -0.00600    0.00355   -0.00217
AFIX 137
H18A  2    0.137284    0.128051    0.220267    11.00000   -1.50000
H18B  2    0.045471    0.008046    0.255410    11.00000   -1.50000
H18C  2    0.164548    0.007764    0.304767    11.00000   -1.50000
AFIX   0
O1    3    0.680299    0.450048    0.307377    11.00000    0.03980    0.04500 =
         0.05444    0.01633    0.01041   -0.00503
O2    3    0.565016   -0.031702    0.424720    11.00000    0.03220    0.03529 =
         0.03990    0.00922    0.00644   -0.00079
O3    3    0.085298    0.257175    0.317076    11.00000    0.03202    0.03660 =
         0.04416   -0.00719    0.00512    0.00024
HKLF    4
REM  kaalin3 in P2(1)/c
REM R1 =  0.0412 for   1662 Fo > 4sig(Fo)  and  0.0642 for all   2315 data
REM    182 parameters refined using      0 restraints
END
WGHT      0.0753      0.0000
REM Highest difference peak  0.210,  deepest hole -0.196,  1-sigma level  0.041
Q1    1   0.0286  0.5442  0.4002  11.00000  0.05    0.18
Q2    1  -0.0206  0.2551  0.3256  11.00000  0.05    0.18
Q3    1   0.8559  0.3091  0.3425  11.00000  0.05    0.15
Q4    1   0.4026  0.7854  0.4356  11.00000  0.05    0.15
Q5    1   0.6955  0.0889  0.3808  11.00000  0.05    0.15
Q6    1   0.3982  0.7496  0.4741  11.00000  0.05    0.15
Q7    1   0.6744  0.1760  0.3492  11.00000  0.05    0.14
Q8    1   0.5142 -0.1928  0.4238  11.00000  0.05    0.14
Q9    1   1.0020 -0.0048  0.3972  11.00000  0.05    0.13
Q10   1   0.0474  0.3924  0.3586  11.00000  0.05    0.13
;
