# Supplementary material for: 3-(3-Meth­oxy­benzyl­idene)chroman-4-one
Source: Acta Crystallogr Sect E Struct Rep Online. 2012 Mar 10;68(Pt 4):o1006. doi: 10.1107/S160053681200949X (PMC3343972; doi:10.1107/S160053681200949X)
Supplement: Supplementary file 2 [file e-68-o1006-Isup2.hkl]

#
# h,k,l, Fc-squared, Fo-squared, sigma(Fo-squared) and status flag
#
data_I
_shelx_title ' kaalin3 in P2(1)/c'
_shelx_refln_list_code          4
_shelx_F_calc_maximum       98.14
_exptl_crystal_F_000       560.00
_reflns_d_resolution_high  0.8409
 
loop_
 _symmetry_equiv_pos_as_xyz
 'x, y, z'
 '-x, y+1/2, -z+1/2'
 '-x, -y, -z'
 'x, -y-1/2, z-1/2'
 
_cell_length_a    12.4143
_cell_length_b     6.7141
_cell_length_c    16.0031
_cell_angle_alpha  90.000
_cell_angle_beta   98.658
_cell_angle_gamma  90.000
 
_shelx_F_squared_multiplier     1.000
 
loop_
 _refln_index_h
 _refln_index_k
 _refln_index_l
 _refln_F_squared_calc
 _refln_F_squared_meas
 _refln_F_squared_sigma
 _refln_observed_status
   2   0   0     3267.01     3038.80     71.60 o
   3   0   0     1834.11     1555.08     38.53 o
   4   0   0     1542.73     1427.76     37.11 o
   5   0   0     8305.50     8596.94    163.28 o
   6   0   0     1519.49     1773.24     36.90 o
   7   0   0       17.89       31.92      3.11 o
   8   0   0       71.32       71.14      4.22 o
   9   0   0       81.69       78.97      4.61 o
  10   0   0       57.07       50.27      4.70 o
  11   0   0      154.32      114.21     13.11 o
  12   0   0      125.31      142.65     15.96 o
  13   0   0        9.66       13.94     11.20 o
  14   0   0        0.22        8.68     12.59 o
   1   1   0        8.95        8.35      1.08 o
   2   1   0     4895.62     4592.32     40.98 o
   3   1   0      911.22      874.78     17.69 o
   4   1   0      148.20      173.58      4.65 o
   5   1   0      623.83      657.76     10.63 o
   6   1   0      726.22      766.33     14.10 o
   7   1   0      822.00      861.59     16.11 o
   8   1   0      168.97      174.23      7.78 o
   9   1   0       34.72       35.55      3.39 o
  10   1   0      151.28      144.60      4.98 o
  11   1   0       40.43       35.65      5.94 o
  12   1   0       43.21       43.84      7.74 o
  13   1   0       37.43       26.20      7.02 o
  14   1   0        2.55        0.14      8.48 o
   0   2   0     1687.10     1583.18     21.62 o
   1   2   0     1632.45     1463.51     15.72 o
   2   2   0     1156.60     1051.54     10.74 o
   3   2   0        0.58        2.43      0.70 o
   4   2   0      556.11      597.64      7.61 o
   5   2   0      109.23       87.53      3.16 o
   6   2   0      679.86      764.95     16.56 o
   7   2   0      229.99      251.32      4.58 o
   8   2   0       40.14       44.35      2.44 o
   9   2   0      367.14      373.29     18.66 o
  10   2   0        6.76       11.79      3.71 o
  11   2   0      143.69      152.81     19.54 o
  12   2   0        2.47        8.04      5.66 o
  13   2   0       58.88       48.84     10.27 o
  14   2   0       12.65       36.47     13.10 o
   1   3   0        7.78        8.12      1.32 o
   2   3   0      350.79      361.10      4.01 o
   3   3   0      417.34      459.36      7.92 o
   4   3   0     1618.23     1795.54     39.47 o
   5   3   0      105.82      104.09      2.53 o
   6   3   0       35.00       33.20      1.94 o
   7   3   0       20.61       21.24      2.08 o
   8   3   0      161.01      156.29      3.77 o
   9   3   0      374.52      403.73     17.68 o
  10   3   0        1.22       -1.66      3.77 o
  11   3   0       66.69       69.90      6.32 o
  12   3   0       15.41       14.26      6.72 o
  13   3   0        5.29        0.13      8.20 o
   0   4   0      162.29      152.43      3.65 o
   1   4   0       88.64       83.47      2.90 o
   2   4   0     1240.68     1339.15     13.29 o
   3   4   0      158.70      177.08      2.75 o
   4   4   0      419.97      468.17      6.03 o
   5   4   0       60.90       48.12      3.04 o
   6   4   0      144.73      148.89      3.58 o
   7   4   0      254.94      248.77      5.40 o
   8   4   0        2.95        2.50      2.97 o
   9   4   0      557.89      614.20     12.59 o
  10   4   0       30.85       23.68      4.56 o
  11   4   0        0.09        7.55      5.22 o
  12   4   0        0.22        2.58      6.16 o
   1   5   0       45.92       46.06      1.83 o
   2   5   0       51.88       57.26      1.88 o
   3   5   0      407.49      414.04      6.88 o
   4   5   0        2.89        2.13      1.66 o
   5   5   0       95.37       99.63      2.87 o
   6   5   0        3.59        2.51      2.99 o
   7   5   0       11.39        9.05      4.17 o
   8   5   0      468.56      512.51     11.47 o
   9   5   0       86.58       84.18      5.14 o
  10   5   0        1.09        1.71      5.44 o
  11   5   0       15.74        2.21      6.01 o
   0   6   0      256.14      301.79      7.06 o
   1   6   0       81.88       85.03      4.47 o
   2   6   0      399.93      439.98      6.06 o
   3   6   0      139.16      140.62      3.47 o
   4   6   0        1.62       -1.03      2.37 o
   5   6   0       51.82       52.07      3.01 o
   6   6   0       10.90        9.82      3.12 o
   7   6   0       16.36       14.69      5.70 o
   8   6   0        0.31        4.52     12.46 o
   9   6   0       13.48       15.75      6.11 o
   1   7   0        2.43       -0.41      2.81 o
   2   7   0      104.21      110.70      4.31 o
   3   7   0        2.54        3.46      4.56 o
   4   7   0       17.09       19.35      3.77 o
   5   7   0       40.64       41.08      4.42 o
   6   7   0       29.69       24.44      5.53 o
   7   7   0        1.05        1.34      6.17 o
 -14   1   1        0.01       -0.60      9.09 o
 -13   1   1      154.76      154.37      9.50 o
 -12   1   1      165.33      151.31      8.53 o
 -11   1   1       48.95       48.23      4.91 o
 -10   1   1       13.32       11.27      2.81 o
  -9   1   1       97.58       97.48      3.75 o
  -8   1   1       15.44       14.60      2.80 o
  -7   1   1      509.32      641.73     11.26 o
  -6   1   1      696.33      762.07     11.72 o
  -5   1   1       22.02       27.79      2.45 o
  -4   1   1      338.74      290.42      4.83 o
  -3   1   1      316.17      301.62      4.35 o
  -2   1   1      672.75      659.38      7.42 o
  -1   1   1     3020.26     2654.19     23.84 o
   0   1   1      427.21      344.19      3.73 o
   1   1   1     3347.68     3056.11     43.84 o
   2   1   1      187.54      176.11      2.03 o
   3   1   1      217.84      215.73      3.12 o
   4   1   1      794.45      786.12     11.36 o
   5   1   1        7.21        3.87      1.62 o
   6   1   1      301.19      306.67      6.57 o
   7   1   1      221.88      227.44      5.64 o
   8   1   1      360.42      377.53     13.45 o
   9   1   1        0.21       -0.38      2.82 o
  10   1   1      225.99      236.12      8.01 o
  11   1   1       84.21       94.93      8.50 o
  12   1   1        7.28        9.85     11.87 o
  13   1   1       13.31        7.80      9.87 o
  14   1   1        6.85        7.51      8.00 o
 -14   2   1        1.32       -0.97      8.02 o
 -13   2   1        0.64        1.02      7.13 o
 -12   2   1       93.65       77.63      9.79 o
 -11   2   1      154.68      152.06      6.26 o
 -10   2   1      693.37      757.72     16.25 o
  -9   2   1      150.58      157.24      4.52 o
  -8   2   1       85.74       83.60      3.68 o
  -7   2   1       10.56        8.66      1.69 o
  -6   2   1       70.86       67.32      4.06 o
  -5   2   1       19.84       19.69      2.25 o
  -4   2   1        4.26        5.10      0.96 o
  -3   2   1       35.75       24.69      0.88 o
  -2   2   1       36.96       39.22      0.93 o
  -1   2   1     2764.83     2474.58     45.37 o
   0   2   1       50.95       53.87      0.99 o
   1   2   1       71.69       55.63      1.00 o
   2   2   1      524.53      479.45      4.86 o
   3   2   1     1355.36     1267.24     22.91 o
   4   2   1       12.18       11.10      2.06 o
   5   2   1        2.04        2.04      1.26 o
   6   2   1        2.49        1.39      1.43 o
   7   2   1        9.97        9.88      1.75 o
   8   2   1      445.11      460.06     10.89 o
   9   2   1       66.55       56.89      3.06 o
  10   2   1       35.31       32.35      4.03 o
  11   2   1        0.16        0.92      4.39 o
  12   2   1       27.26       19.25      5.98 o
  13   2   1       15.68        6.28     10.47 o
 -13   3   1       44.90       42.43      8.33 o
 -12   3   1       12.26        8.79      8.18 o
 -11   3   1        0.00        0.10      4.76 o
 -10   3   1       71.83       70.61      4.60 o
  -9   3   1     1331.44     1551.28     24.64 o
  -8   3   1     1064.79     1184.10     15.74 o
  -7   3   1      173.82      175.64      3.84 o
  -6   3   1       39.02       39.84      1.93 o
  -5   3   1        3.01        5.70      1.30 o
  -4   3   1      137.02      132.43      2.61 o
  -3   3   1     2890.03     3041.50     29.81 o
  -2   3   1       33.18       27.53      1.29 o
  -1   3   1     1491.20     1500.81     14.92 o
   0   3   1      269.01      265.04      3.23 o
   1   3   1       41.85       44.30      1.17 o
   2   3   1      765.34      786.62      8.39 o
   3   3   1      911.24      929.76      9.66 o
   4   3   1       74.40       67.07      1.74 o
   5   3   1        3.84        4.99      2.12 o
   6   3   1       79.72       69.80      2.80 o
   7   3   1       30.10       26.98      2.17 o
   8   3   1       76.02       89.26      3.06 o
   9   3   1       40.37       38.81      3.58 o
  10   3   1        1.87        3.27      4.21 o
  11   3   1       29.07       30.70      5.86 o
  12   3   1        0.42       -1.60      7.24 o
  13   3   1        0.45        7.81      7.98 o
 -12   4   1        0.43        3.64      5.77 o
 -11   4   1       42.13       42.18      7.84 o
 -10   4   1       24.53       20.97      4.64 o
  -9   4   1      451.44      523.32     10.19 o
  -8   4   1      526.44      582.33     11.08 o
  -7   4   1        0.01        0.44      2.17 o
  -6   4   1      227.43      227.60      4.37 o
  -5   4   1       49.51       44.42      1.96 o
  -4   4   1        3.78        4.64      1.32 o
  -3   4   1        4.20        5.52      1.31 o
  -2   4   1      144.05      155.34      2.35 o
  -1   4   1        9.71       10.39      1.22 o
   0   4   1       19.05       25.75      2.36 o
   1   4   1      235.35      248.08      3.31 o
   2   4   1       91.28       97.40      2.03 o
   3   4   1      978.78      988.79     10.57 o
   4   4   1       43.69       45.30      1.91 o
   5   4   1       16.16       12.13      1.69 o
   6   4   1       27.97       23.29      3.37 o
   7   4   1        2.61        0.97      2.43 o
   8   4   1      124.43      135.09      4.66 o
   9   4   1        3.61        5.57      5.47 o
  10   4   1       92.46       91.87      8.68 o
  11   4   1       31.27       34.43      6.21 o
  12   4   1       16.12       19.66      8.86 o
 -11   5   1        4.04       11.52      5.83 o
 -10   5   1       40.91       38.74      9.41 o
  -9   5   1        0.07        2.17      4.31 o
  -8   5   1      206.95      236.12      7.07 o
  -7   5   1        8.57        4.18      3.10 o
  -6   5   1       97.06      101.42      3.39 o
  -5   5   1       20.45       17.90      2.02 o
  -4   5   1        0.06       -1.70      1.70 o
  -3   5   1       71.93       69.59      2.18 o
  -2   5   1        0.23        1.09      1.41 o
  -1   5   1      184.61      197.02      4.31 o
   0   5   1       14.82       13.62      1.95 o
   1   5   1       35.23       36.73      1.73 o
   2   5   1       63.06       59.44      3.36 o
   3   5   1       86.49       89.70      3.01 o
   4   5   1      109.37      106.72      2.73 o
   5   5   1        1.21        0.84      2.03 o
   6   5   1        0.00       -0.12      2.26 o
   7   5   1      480.62      512.67     10.74 o
   8   5   1        3.23       -1.06      3.71 o
   9   5   1        0.71        0.96      4.70 o
  10   5   1       91.55       90.32      9.04 o
  11   5   1        8.40        3.67      5.97 o
  -9   6   1       65.17       62.86      6.69 o
  -8   6   1      102.86      112.44     20.58 o
  -7   6   1      104.50       79.94      5.62 o
  -6   6   1      191.26      165.40      4.94 o
  -5   6   1       73.78       67.84      3.15 o
  -4   6   1       11.43        8.10      2.48 o
  -3   6   1       60.66       62.55      2.91 o
  -2   6   1       15.31       16.30      2.10 o
  -1   6   1     1198.33     1385.99     15.40 o
   0   6   1      471.09      522.78      7.00 o
   1   6   1       13.84       16.31      2.10 o
   2   6   1       28.87       26.53      2.29 o
   3   6   1       47.88       48.70      3.98 o
   4   6   1       29.07       30.55      3.17 o
   5   6   1      103.71       95.99      3.45 o
   6   6   1        1.99        1.58      2.93 o
   7   6   1        6.54        7.53      4.42 o
   8   6   1        2.47        7.24      5.62 o
   9   6   1       36.30       36.61      6.29 o
  -7   7   1       65.89       62.53      7.27 o
  -6   7   1       54.13       66.20      5.78 o
  -5   7   1       28.46       23.15      4.55 o
  -4   7   1       15.67        6.77      4.13 o
  -3   7   1       18.59       13.45      3.63 o
  -2   7   1       32.55       37.78      3.47 o
  -1   7   1      343.64      413.23      7.85 o
   0   7   1       13.47       17.52      3.21 o
   1   7   1      209.68      218.52      6.23 o
   2   7   1       59.06       55.02      3.78 o
   3   7   1       10.27       10.66      3.18 o
   4   7   1       26.70       24.55      3.78 o
   5   7   1        4.85        5.67      3.96 o
   6   7   1       25.45       23.09      6.55 o
 -14   0   2       23.80       44.05      9.78 o
 -13   0   2        4.96        1.80      9.15 o
 -12   0   2      140.74      110.82      9.18 o
 -11   0   2      172.96      157.13     10.35 o
 -10   0   2        2.58        1.52      4.00 o
  -9   0   2       22.94       14.96      3.61 o
  -8   0   2      224.59      220.29      7.13 o
  -7   0   2      875.92      943.25     21.20 o
  -6   0   2     1110.12     1330.03     28.63 o
  -5   0   2     1159.84     1185.32     25.31 o
  -4   0   2      526.01      457.97     10.96 o
  -3   0   2      232.57      262.08      5.50 o
  -2   0   2     4436.46     4135.29     54.62 o
  -1   0   2       12.11        9.20      0.50 o
   0   0   2      294.40      253.75      4.78 o
   1   0   2      806.74      767.40     10.85 o
   2   0   2      265.41      306.28      8.57 o
   3   0   2       23.65       27.07      2.18 o
   4   0   2       78.55       68.62      3.50 o
   5   0   2     1598.19     1531.29     41.11 o
   6   0   2      135.47      158.65      6.89 o
   7   0   2        6.44        4.59      2.70 o
   8   0   2      100.04      110.23      5.43 o
   9   0   2      171.42      157.15      6.83 o
  10   0   2      647.48      682.47     23.35 o
  11   0   2       31.70       23.68      9.30 o
  12   0   2       76.52       84.18     14.70 o
  13   0   2        0.02      -14.76     14.76 o
  14   0   2        7.84       23.39     18.04 o
 -14   1   2        3.05        1.68      9.16 o
 -13   1   2        3.76       12.52     11.42 o
 -12   1   2        0.22        3.64      5.84 o
 -11   1   2      235.87      216.98      7.91 o
 -10   1   2       76.88       73.35      4.34 o
  -9   1   2       28.94       27.02      4.86 o
  -8   1   2       52.78       52.88      2.85 o
  -7   1   2        1.70        1.22      1.75 o
  -6   1   2       14.42       18.30      2.95 o
  -5   1   2     1590.18     1718.75     23.53 o
  -4   1   2       46.50       36.60      2.07 o
  -3   1   2      586.36      554.21      7.44 o
  -2   1   2       10.55       10.61      0.64 o
  -1   1   2      686.82      573.37      5.79 o
   0   1   2     4678.65     4243.01     42.39 o
   1   1   2      248.58      213.91      2.66 o
   2   1   2     2454.34     2308.65     23.07 o
   3   1   2        0.70        0.06      0.97 o
   4   1   2      224.36      240.44      3.86 o
   5   1   2      421.29      446.01      7.84 o
   6   1   2      223.97      251.64      5.20 o
   7   1   2      278.95      290.90      6.20 o
   8   1   2      256.94      262.18      6.07 o
   9   1   2      790.51      848.59     15.52 o
  10   1   2       51.21       41.74      4.51 o
  11   1   2      546.39      591.42     33.56 o
  12   1   2        0.41       -2.22      7.81 o
  13   1   2        0.37       13.23      9.09 o
  14   1   2        4.69        2.63      8.95 o
 -14   2   2      104.11      118.96     10.48 o
 -13   2   2       13.24       11.93      7.55 o
 -12   2   2       66.84       73.83      9.46 o
 -11   2   2        1.85        2.05      4.59 o
 -10   2   2      494.61      534.29     12.25 o
  -9   2   2     1221.83     1335.83     18.67 o
  -8   2   2      136.39      153.60      3.66 o
  -7   2   2      130.38      135.76      3.19 o
  -6   2   2      299.21      312.58      5.07 o
  -5   2   2      230.53      222.44      3.75 o
  -4   2   2      477.83      514.32      6.40 o
  -3   2   2        0.56       -0.50      0.80 o
  -2   2   2     1141.09     1116.56     12.01 o
  -1   2   2       86.35       78.52      1.81 o
   0   2   2       19.19       20.50      0.75 o
   1   2   2      134.61      115.64      1.60 o
   2   2   2      626.90      616.87      6.96 o
   3   2   2        2.20       -0.34      1.11 o
   4   2   2     2007.32     2150.12     22.62 o
   5   2   2      278.44      309.64      4.63 o
   6   2   2      186.94      174.91      3.30 o
   7   2   2       63.28       71.18      2.48 o
   8   2   2        3.12        0.65      2.02 o
   9   2   2     1514.28     1713.70     31.23 o
  10   2   2      480.30      499.74     15.26 o
  11   2   2      161.46      162.34     10.11 o
  12   2   2       11.64        1.21      6.34 o
  13   2   2       28.08       23.11      7.68 o
 -13   3   2        3.80       10.18     13.80 o
 -12   3   2        8.37        6.66      6.66 o
 -11   3   2       24.39       32.53      5.12 o
 -10   3   2      144.77      141.53      5.62 o
  -9   3   2      916.34     1041.00     17.31 o
  -8   3   2        2.66        0.44      2.03 o
  -7   3   2       59.43       56.84      2.33 o
  -6   3   2      530.71      532.80      6.95 o
  -5   3   2       69.77       72.44      1.93 o
  -4   3   2     1271.88     1306.70     20.81 o
  -3   3   2       52.30       49.30      1.37 o
  -2   3   2     1234.91     1272.38     15.76 o
  -1   3   2      153.25      156.27      2.13 o
   0   3   2       56.60       53.36      1.21 o
   1   3   2      332.07      329.63      5.90 o
   2   3   2       56.38       58.42      1.34 o
   3   3   2       95.54       89.54      1.81 o
   4   3   2      197.22      203.78      3.05 o
   5   3   2       24.56       19.57      1.49 o
   6   3   2      187.91      178.76      3.85 o
   7   3   2        3.44        1.49      1.96 o
   8   3   2       28.96       28.86      4.69 o
   9   3   2       21.61       14.05      3.00 o
  10   3   2       15.24       16.97      4.72 o
  11   3   2       24.09       23.05      9.87 o
  12   3   2        7.45       11.28      6.55 o
  13   3   2        8.72       15.76      8.84 o
 -12   4   2        2.99        0.63      6.22 o
 -11   4   2        0.54        3.12      4.71 o
 -10   4   2      187.15      200.33      6.77 o
  -9   4   2        3.81        1.77      3.46 o
  -8   4   2       20.21       15.88      3.11 o
  -7   4   2      382.63      382.71      6.87 o
  -6   4   2       74.85       78.27      2.99 o
  -5   4   2       21.03       18.80      1.87 o
  -4   4   2       14.95       14.79      1.43 o
  -3   4   2       35.77       31.70      1.48 o
  -2   4   2      248.03      241.60      3.68 o
  -1   4   2        2.13        1.55      1.71 o
   0   4   2        1.42        0.74      1.09 o
   1   4   2       58.35       51.67      1.50 o
   2   4   2      127.89      137.08      2.39 o
   3   4   2       32.48       26.95      1.40 o
   4   4   2        1.74        0.79      1.35 o
   5   4   2        8.52        5.66      1.67 o
   6   4   2       35.08       33.01      2.24 o
   7   4   2        1.55        1.33      2.69 o
   8   4   2       25.63       32.64      4.59 o
   9   4   2        3.59        4.24      4.06 o
  10   4   2       96.61      103.01      8.78 o
  11   4   2        9.14        8.83      7.17 o
  12   4   2        6.98        7.40     10.07 o
 -11   5   2       29.03       37.21      6.73 o
 -10   5   2       89.88       91.23      6.34 o
  -9   5   2       10.81        5.46      4.29 o
  -8   5   2        4.89       -0.39      3.68 o
  -7   5   2      123.48      112.60     12.38 o
  -6   5   2        6.58        4.02      2.42 o
  -5   5   2      121.01      117.41      3.18 o
  -4   5   2       35.88       33.47      1.93 o
  -3   5   2        6.13        5.46      2.25 o
  -2   5   2       76.37       78.20      2.10 o
  -1   5   2        0.06        0.05      1.79 o
   0   5   2        0.93        0.41      2.69 o
   1   5   2      119.90      121.55      2.71 o
   2   5   2      736.01      763.17      8.69 o
   3   5   2      142.39      155.22      2.89 o
   4   5   2        4.18        2.83      2.06 o
   5   5   2       54.78       58.11      2.63 o
   6   5   2       15.56       18.72      2.75 o
   7   5   2      880.53      925.59     18.26 o
   8   5   2       16.50       10.83      3.75 o
   9   5   2      161.99      176.36      7.13 o
  10   5   2       40.13       43.98      5.64 o
  11   5   2        9.24       17.62      6.31 o
  -9   6   2       17.92       27.12      7.21 o
  -8   6   2        0.02       -4.34      7.39 o
  -7   6   2        2.72       -0.08      7.66 o
  -6   6   2       95.49       90.93      4.31 o
  -5   6   2       38.83       35.93      2.79 o
  -4   6   2       30.56       30.21      2.64 o
  -3   6   2       51.31       53.84      2.77 o
  -2   6   2       64.63       60.94      2.57 o
  -1   6   2       77.21       85.35      2.60 o
   0   6   2      365.43      395.45      5.51 o
   1   6   2        8.24        5.63      3.56 o
   2   6   2      202.13      220.35      4.06 o
   3   6   2      200.80      222.67      4.27 o
   4   6   2        8.91        5.73      2.40 o
   5   6   2       65.50       53.59      3.39 o
   6   6   2       12.45        6.31      2.95 o
   7   6   2        0.80       -6.27      6.70 o
   8   6   2        0.56       -2.40      5.70 o
   9   6   2       44.91       48.05      6.46 o
  -7   7   2       57.21       44.50      7.64 o
  -6   7   2        3.61        3.65      5.65 o
  -5   7   2        0.00        2.09      4.36 o
  -4   7   2       42.02       37.32      4.71 o
  -3   7   2      229.03      252.98      9.33 o
  -2   7   2       51.00       47.27      4.02 o
  -1   7   2        0.99        0.12      2.97 o
   0   7   2      308.12      360.59      6.84 o
   1   7   2      302.90      344.92      6.71 o
   2   7   2       32.69       32.31      3.33 o
   3   7   2       15.27       12.99      3.47 o
   4   7   2        0.50        6.33      3.97 o
   5   7   2        6.43        6.33      4.78 o
   6   7   2       49.45       48.17      5.91 o
 -14   1   3        0.97       -3.14      6.71 o
 -13   1   3       24.83       22.69      6.61 o
 -12   1   3       63.50       61.57      7.24 o
 -11   1   3       36.06       34.39      4.62 o
 -10   1   3        9.08        7.21      2.87 o
  -9   1   3        4.47        2.55      2.25 o
  -8   1   3      123.28      108.69      4.01 o
  -7   1   3      151.10      169.39      3.90 o
  -6   1   3      163.72      169.50      5.34 o
  -5   1   3      821.63      860.14     31.30 o
  -4   1   3        0.43        0.33      0.99 o
  -3   1   3     3762.40     3513.08     38.90 o
  -2   1   3      156.32      165.46      2.80 o
  -1   1   3     8646.15     8397.98     93.96 o
   0   1   3     3519.46     3453.03     33.00 o
   2   1   3      443.61      384.11      5.70 o
   3   1   3      274.21      266.00      4.01 o
   4   1   3      373.82      393.68      5.70 o
   5   1   3      204.51      247.27      4.20 o
   6   1   3     1992.52     2131.89     27.70 o
   7   1   3       78.22       96.01      3.24 o
   8   1   3        6.87        6.95      2.19 o
   9   1   3        5.79        3.54      3.11 o
  10   1   3      836.32      920.81     28.52 o
  11   1   3      106.96       95.17      8.87 o
  12   1   3       27.64       23.73      9.36 o
  13   1   3       14.53        7.09      9.56 o
 -14   2   3       32.10       41.68     22.20 o
 -13   2   3        7.33        2.53      7.79 o
 -12   2   3       73.70       65.61      7.07 o
 -11   2   3      167.44      160.47      6.48 o
 -10   2   3       96.64      106.36      6.58 o
  -9   2   3       58.52       54.67      5.54 o
  -8   2   3      315.11      332.78      6.25 o
  -7   2   3      125.72      131.15      3.29 o
  -6   2   3      122.67      113.25      2.85 o
  -5   2   3       25.55       26.33      1.37 o
  -4   2   3        0.69        1.82      1.01 o
  -3   2   3      202.50      190.29      2.84 o
  -2   2   3       36.65       28.22      0.87 o
  -1   2   3      588.38      592.00      6.08 o
   0   2   3       42.17       46.89      0.94 o
   1   2   3     2362.69     2305.61     25.62 o
   2   2   3     1994.11     1977.45     20.31 o
   3   2   3     2045.89     2126.67     21.13 o
   4   2   3      823.20      871.82     10.04 o
   5   2   3       53.58       64.83      2.20 o
   6   2   3      388.44      407.38      9.55 o
   7   2   3      127.56      144.47      4.60 o
   8   2   3     1043.05     1198.17     17.30 o
   9   2   3        1.96        1.72      3.60 o
  10   2   3      447.80      476.81     12.66 o
  11   2   3        5.12        3.26      5.34 o
  12   2   3       43.03       30.54      7.06 o
  13   2   3       11.95       17.87      8.40 o
 -13   3   3        3.00        9.50      7.49 o
 -12   3   3        4.36        6.49      7.76 o
 -11   3   3       25.94       23.92      8.37 o
 -10   3   3      123.02      123.64      5.26 o
  -9   3   3       55.71       59.50      3.52 o
  -8   3   3      506.58      538.57     12.37 o
  -7   3   3        4.75        7.10      1.96 o
  -6   3   3        9.36        9.02      1.54 o
  -5   3   3        6.71        3.76      1.35 o
  -4   3   3        3.86        4.33      1.19 o
  -3   3   3     2770.65     3100.48     31.26 o
  -2   3   3      203.06      192.73      2.54 o
  -1   3   3      308.45      311.74      3.73 o
   0   3   3       36.33       46.27      1.26 o
   1   3   3        3.14        4.22      1.82 o
   2   3   3      401.23      373.65      4.64 o
   3   3   3     1279.96     1368.16     14.62 o
   4   3   3       18.95       20.09      1.31 o
   5   3   3        1.12        2.01      1.35 o
   6   3   3      278.03      270.34      4.97 o
   7   3   3       36.08       39.73      2.42 o
   8   3   3       13.18       12.01      2.72 o
   9   3   3       24.93       22.42      3.87 o
  10   3   3        3.25       -5.58      5.58 o
  11   3   3       41.45       41.72      6.83 o
  12   3   3       45.47       43.68      9.22 o
 -12   4   3       17.16       13.89      6.36 o
 -11   4   3        0.16        0.44      7.30 o
 -10   4   3      149.66      157.39      6.23 o
  -9   4   3       91.54       98.96      6.45 o
  -8   4   3        7.42        5.35      2.98 o
  -7   4   3      141.83      133.89      3.54 o
  -6   4   3      441.19      457.14      7.06 o
  -5   4   3        4.82        2.63      1.92 o
  -4   4   3       62.90       63.66      1.96 o
  -3   4   3       32.51       27.36      1.51 o
  -2   4   3      275.85      277.75      3.60 o
  -1   4   3      147.80      142.66      2.26 o
   0   4   3       81.38       84.59      2.43 o
   1   4   3      381.75      364.35      4.40 o
   2   4   3      112.38      106.64      4.23 o
   3   4   3      338.27      358.36      4.77 o
   4   4   3      276.77      289.49      4.29 o
   5   4   3       22.32       19.07      1.73 o
   6   4   3        1.23        4.47      2.06 o
   7   4   3        0.01       -1.29      2.61 o
   8   4   3      351.57      356.91      8.73 o
   9   4   3      626.21      702.78     43.13 o
  10   4   3        0.38       -6.15      6.15 o
  11   4   3        6.17       11.27      7.28 o
  12   4   3        0.04        2.99      8.77 o
 -11   5   3        1.12        4.53      6.07 o
 -10   5   3        0.98       -4.50      5.41 o
  -9   5   3       25.29       21.60      5.16 o
  -8   5   3        6.59        5.11      3.58 o
  -7   5   3       52.69       44.26      3.59 o
  -6   5   3       27.23       31.17      2.74 o
  -5   5   3       22.61       17.70      2.19 o
  -4   5   3        8.10       10.54      2.18 o
  -3   5   3        4.09        5.70      1.77 o
  -2   5   3        4.09        4.33      1.54 o
  -1   5   3       17.80       18.78      1.58 o
   0   5   3      561.98      597.33      6.80 o
   1   5   3      739.53      797.26     10.42 o
   2   5   3      211.68      226.15      3.57 o
   3   5   3        1.04       -1.19      1.66 o
   4   5   3       13.00       14.97      1.90 o
   5   5   3      101.59      102.92      3.12 o
   6   5   3       10.30        7.40      2.52 o
   7   5   3       73.79       63.06      4.06 o
   8   5   3      109.56      137.36     10.02 o
   9   5   3       11.09       19.15      4.71 o
  10   5   3       78.67       85.44      6.73 o
  -9   6   3        2.80        8.10      6.95 o
  -8   6   3        0.83       -0.44      5.67 o
  -7   6   3       81.77       87.30      5.72 o
  -6   6   3       13.18       16.10      8.18 o
  -5   6   3      133.98      122.51      7.03 o
  -4   6   3       23.11       18.83      2.52 o
  -3   6   3        5.10        4.05      2.16 o
  -2   6   3        9.27       11.32      2.72 o
  -1   6   3       14.39       13.87      2.01 o
   0   6   3      217.56      224.13      3.97 o
   1   6   3      962.30     1104.19     24.48 o
   2   6   3        9.12       10.03      2.20 o
   3   6   3       83.45       87.31      2.89 o
   4   6   3        0.11        1.72      2.55 o
   5   6   3       24.45       25.48      4.03 o
   6   6   3       41.99       29.02      3.31 o
   7   6   3       34.48       34.66      5.05 o
   8   6   3      126.23      127.52     10.81 o
   9   6   3       13.20       17.61     10.15 o
  -6   7   3       12.41        1.23      6.80 o
  -5   7   3        0.66        0.21      5.48 o
  -4   7   3        6.94        7.43     12.28 o
  -3   7   3        1.00       -3.30      3.89 o
  -2   7   3       60.14       57.99      4.30 o
  -1   7   3       83.00       76.00      4.47 o
   0   7   3        3.28        3.69      3.34 o
   1   7   3       50.80       60.55      3.93 o
   2   7   3       17.73       23.24      3.81 o
   3   7   3        0.47        4.67      5.01 o
   4   7   3        3.78        4.73      4.26 o
   5   7   3       10.70        7.70      5.00 o
   6   7   3        3.67       -3.25      5.33 o
 -14   0   4        1.37        4.78     10.41 o
 -13   0   4       30.46       28.94      8.87 o
 -12   0   4      211.85      182.13     11.39 o
 -11   0   4      361.94      283.49     10.92 o
 -10   0   4       82.56       68.90      4.63 o
  -9   0   4       19.21       18.81      3.13 o
  -8   0   4      197.41      210.57      6.35 o
  -7   0   4      255.35      263.73      6.85 o
  -6   0   4     7056.93     8101.01    136.99 o
  -5   0   4     3874.15     4034.38     69.92 o
  -4   0   4       75.46       64.29      2.04 o
  -3   0   4     5828.25     5714.44     83.10 o
  -2   0   4     2398.33     2348.26     29.87 o
  -1   0   4     9631.60     9038.26    108.08 o
   1   0   4     1268.48     1229.45     16.02 o
   2   0   4     2638.04     2635.49     44.16 o
   3   0   4      233.62      220.42      4.85 o
   4   0   4       48.67       39.87      2.20 o
   5   0   4      187.47      170.65      4.83 o
   6   0   4       46.45       49.44      3.87 o
   7   0   4      703.30      753.64     22.28 o
   8   0   4      100.90      104.36      5.87 o
   9   0   4      171.87      175.41      7.55 o
  10   0   4      445.78      499.37     26.98 o
  11   0   4        1.17        2.44      8.09 o
  12   0   4      246.25      278.64     20.94 o
  13   0   4        6.24        3.18     14.87 o
 -14   1   4        2.66        5.24      6.72 o
 -13   1   4       25.01       19.45     10.49 o
 -12   1   4       45.77       37.15      5.53 o
 -11   1   4       45.51       44.82      5.06 o
 -10   1   4       10.37        8.94      5.68 o
  -9   1   4       22.14       20.07      3.62 o
  -8   1   4        0.54        1.28      3.31 o
  -7   1   4       67.07       65.02      2.34 o
  -6   1   4       38.16       45.98      2.01 o
  -5   1   4      357.40      372.94      5.73 o
  -4   1   4      249.23      239.15      3.47 o
  -3   1   4        4.02        3.25      0.76 o
  -2   1   4     1817.20     1716.28     27.00 o
  -1   1   4     1007.41      956.13     13.79 o
   1   1   4     2094.43     1993.62     19.12 o
   2   1   4     1619.58     1608.44     17.85 o
   3   1   4       26.97       24.98      1.71 o
   4   1   4        9.47        3.66      1.33 o
   5   1   4     1050.18     1123.48     14.91 o
   6   1   4       63.68       62.73      2.22 o
   7   1   4        2.94        2.55      1.69 o
   8   1   4       26.71       22.75      2.22 o
   9   1   4       22.71       21.99      3.06 o
  10   1   4       21.70       19.60      4.56 o
  11   1   4       92.59       83.19      6.40 o
  12   1   4       66.55       74.20      9.70 o
  13   1   4        0.06        3.55      8.93 o
 -14   2   4       28.04       25.09      8.08 o
 -13   2   4        0.80        2.84      7.33 o
 -12   2   4       25.82       27.63      5.55 o
 -11   2   4       28.73       25.12      4.69 o
 -10   2   4      208.68      219.82      6.84 o
  -9   2   4       58.55       58.90      3.35 o
  -8   2   4      414.41      412.36      8.25 o
  -7   2   4       64.23       66.11      2.55 o
  -6   2   4       12.70       18.13      1.53 o
  -5   2   4      161.49      159.38      2.90 o
  -4   2   4      724.37      700.63     12.27 o
  -3   2   4      732.30      692.33     16.81 o
  -2   2   4     1908.58     1863.04     33.18 o
  -1   2   4      138.37      124.43      1.67 o
   0   2   4     1422.79     1330.60     23.50 o
   1   2   4       55.48       52.02      1.27 o
   2   2   4      741.56      757.92      8.37 o
   3   2   4       75.85       99.54      1.83 o
   4   2   4     1945.16     2179.52     22.98 o
   5   2   4        6.75        7.54      1.68 o
   6   2   4      107.61      113.27      3.33 o
   7   2   4      138.20      150.51      4.26 o
   8   2   4       60.80       61.20      3.19 o
   9   2   4      108.86      115.47     13.26 o
  10   2   4       31.12       32.83      5.00 o
  11   2   4        1.21        1.00      8.39 o
  12   2   4       40.28       36.05      8.87 o
  13   2   4       24.29       30.72      8.46 o
 -13   3   4        2.66        9.14      6.95 o
 -12   3   4       16.50       26.93      5.91 o
 -11   3   4       31.58       36.73      4.62 o
 -10   3   4       56.79       62.55      4.27 o
  -9   3   4      185.21      192.42      5.23 o
  -8   3   4      442.09      471.77      7.38 o
  -7   3   4     1034.15     1126.26     13.88 o
  -6   3   4      288.72      267.51      4.37 o
  -5   3   4       70.57       67.61      2.02 o
  -4   3   4      157.37      143.85      3.21 o
  -3   3   4       57.50       63.19      2.95 o
  -2   3   4     1479.05     1687.16     16.15 o
  -1   3   4      280.89      265.68      4.84 o
   0   3   4      323.58      310.04      3.89 o
   1   3   4      288.00      273.60      3.52 o
   2   3   4      246.87      228.37      4.49 o
   3   3   4       11.24       12.84      1.15 o
   4   3   4       71.31       85.18      2.47 o
   5   3   4      144.73      156.69      4.56 o
   6   3   4      332.94      360.86      6.37 o
   7   3   4        2.70        2.93      2.92 o
   8   3   4       17.70       15.73      3.48 o
   9   3   4       17.52       14.75      5.57 o
  10   3   4       23.75       21.06      5.79 o
  11   3   4       61.88       70.71      7.16 o
  12   3   4       13.30       23.14     12.04 o
 -12   4   4       43.03       59.90      7.14 o
 -11   4   4        2.16        3.88      5.35 o
 -10   4   4      131.98      122.03      5.73 o
  -9   4   4      936.85     1068.62     18.31 o
  -8   4   4      647.80      706.12     11.96 o
  -7   4   4       95.63       89.50      3.14 o
  -6   4   4       44.19       43.34      2.17 o
  -5   4   4      169.84      159.92      3.30 o
  -4   4   4      580.94      638.94      8.19 o
  -3   4   4      282.97      266.56      3.61 o
  -2   4   4      430.88      448.55      5.21 o
  -1   4   4       72.16       72.29      1.69 o
   0   4   4        7.24        5.87      1.37 o
   1   4   4        6.96        7.34      1.08 o
   2   4   4      202.79      213.08      6.59 o
   3   4   4      569.15      593.80      7.10 o
   4   4   4       89.72       91.25      2.22 o
   5   4   4        1.87        1.87      1.61 o
   6   4   4       30.47       27.20      2.04 o
   7   4   4       47.57       43.07      3.38 o
   8   4   4       29.72       39.92     13.77 o
   9   4   4       55.63       53.95      5.56 o
  10   4   4        0.12        1.97      6.42 o
  11   4   4       11.93        7.69      7.57 o
 -11   5   4        0.01        1.24      9.48 o
 -10   5   4        3.88       -1.72      5.66 o
  -9   5   4       95.13       96.43      6.29 o
  -8   5   4      272.47      302.29     11.02 o
  -7   5   4       17.13       19.34      3.35 o
  -6   5   4       17.76       14.75      2.63 o
  -5   5   4       78.82       64.94      2.63 o
  -4   5   4       77.22       82.34      3.22 o
  -3   5   4        6.02        7.47      1.52 o
  -2   5   4       58.92       52.31      1.86 o
  -1   5   4       40.20       38.42      1.77 o
   0   5   4      125.66      122.44      2.47 o
   1   5   4      220.66      227.59      6.36 o
   2   5   4     1099.88     1192.18     13.58 o
   3   5   4        0.65       -1.10      1.78 o
   4   5   4      196.73      180.53      3.64 o
   5   5   4      158.47      144.71      3.56 o
   6   5   4        3.34        6.92      4.36 o
   7   5   4      128.64      108.82      5.23 o
   8   5   4        0.11        0.64      4.77 o
   9   5   4      149.27      163.44      7.62 o
  10   5   4       22.47       31.45      6.05 o
  -9   6   4       11.10        4.28      7.54 o
  -8   6   4      132.53      130.11      8.19 o
  -7   6   4        6.28        6.00      5.24 o
  -6   6   4       60.23       53.95      4.54 o
  -5   6   4       16.26       12.18      3.26 o
  -4   6   4       45.90       45.81      3.03 o
  -3   6   4      259.40      247.35      8.57 o
  -2   6   4        4.32        4.29      2.04 o
  -1   6   4        4.90        1.52      2.06 o
   0   6   4      138.71      153.34      4.59 o
   1   6   4        8.42        8.33      2.00 o
   2   6   4      178.58      194.95      4.16 o
   3   6   4       32.51       31.18      5.01 o
   4   6   4      166.20      193.49      8.65 o
   5   6   4        4.51        2.10      3.31 o
   6   6   4       56.20       55.56      3.87 o
   7   6   4        0.07        0.64      4.67 o
   8   6   4       94.57      107.44      9.57 o
  -6   7   4        0.27       -2.99      6.09 o
  -5   7   4        4.67        6.83      6.37 o
  -4   7   4       32.96       26.75      7.52 o
  -3   7   4       32.27       31.99      9.23 o
  -2   7   4      125.48      145.26      5.96 o
  -1   7   4      108.38      127.42      7.38 o
   0   7   4      284.49      357.47      8.91 o
   1   7   4      121.13      147.50      5.95 o
   2   7   4        5.90        4.65      4.20 o
   3   7   4        0.09       -3.39      4.07 o
   4   7   4        0.07       -2.39      4.20 o
   5   7   4        5.99        4.31      5.20 o
 -14   1   5       19.78       25.73      7.65 o
 -13   1   5       26.96        7.63      6.44 o
 -12   1   5      172.22      163.75     12.76 o
 -11   1   5       58.65       60.79      4.89 o
 -10   1   5       70.38       62.96      3.40 o
  -9   1   5      119.33      121.59      3.57 o
  -8   1   5      142.72      133.79      3.93 o
  -7   1   5       85.46      108.76      4.50 o
  -6   1   5        2.00        2.93      1.32 o
  -5   1   5     1338.59     1441.96     40.91 o
  -4   1   5      149.10      147.74      2.35 o
  -3   1   5      401.60      401.31      5.17 o
  -2   1   5      760.85      686.63     14.37 o
  -1   1   5      142.83      127.00      1.61 o
   0   1   5     1940.64     1909.35     21.19 o
   1   1   5     1694.32     1682.17     15.73 o
   2   1   5      993.47      966.68     10.04 o
   3   1   5      467.89      483.74      6.04 o
   4   1   5        7.55       13.30      3.52 o
   5   1   5       12.25       13.48      2.39 o
   6   1   5        0.44       -0.66      2.02 o
   7   1   5      101.25       98.32      3.40 o
   8   1   5      514.75      555.19     23.85 o
   9   1   5        6.95        9.89      3.05 o
  10   1   5      487.67      510.90     27.95 o
  11   1   5       47.37       46.50      7.39 o
  12   1   5        0.04       -8.37      8.37 o
  13   1   5       13.98       18.10     10.65 o
 -14   2   5        2.17       12.17     10.99 o
 -13   2   5        0.18       -2.00     12.60 o
 -12   2   5        1.48        1.88      7.27 o
 -11   2   5       83.24       74.84      5.96 o
 -10   2   5       12.32       10.51      3.31 o
  -9   2   5       45.22       46.30      3.12 o
  -8   2   5       22.77       20.84      2.28 o
  -7   2   5      227.79      228.60      4.98 o
  -6   2   5        6.96        7.10      1.51 o
  -5   2   5       60.18       55.98      1.80 o
  -4   2   5        0.01       -1.33      1.33 o
  -3   2   5       17.05       15.52      1.10 o
  -2   2   5        2.02        1.71      0.56 o
  -1   2   5      183.94      177.11      5.38 o
   0   2   5       61.13       67.83      1.57 o
   1   2   5      173.92      180.03      2.45 o
   2   2   5        4.66        6.39      0.86 o
   3   2   5      233.50      255.16      5.38 o
   4   2   5      374.13      394.02      5.04 o
   5   2   5       11.50       14.91      1.81 o
   6   2   5        0.95       -0.29      2.18 o
   7   2   5      114.10       99.83      3.55 o
   8   2   5        1.74       -0.42      2.76 o
   9   2   5      206.86      213.87     12.83 o
  10   2   5       12.50        9.23      6.50 o
  11   2   5        0.20        0.74      7.96 o
  12   2   5       46.20       56.36     11.12 o
  13   2   5        1.26        1.08     10.84 o
 -13   3   5        1.97        4.88      7.21 o
 -12   3   5        3.37        2.08      5.72 o
 -11   3   5       89.47       84.79     10.49 o
 -10   3   5        5.60        9.45      3.94 o
  -9   3   5     2554.54     3125.34     41.21 o
  -8   3   5     1042.85     1176.86     15.18 o
  -7   3   5       99.55      102.48      2.82 o
  -6   3   5       93.73       83.96      4.16 o
  -5   3   5       82.12       78.44      2.22 o
  -4   3   5        3.66        2.68      1.79 o
  -3   3   5      431.39      459.20     10.69 o
  -2   3   5       44.77       47.27      1.93 o
  -1   3   5       32.33       35.21      1.29 o
   0   3   5      153.78      132.36      2.73 o
   1   3   5      272.62      277.02      3.61 o
   2   3   5       56.43       52.97      1.42 o
   3   3   5       54.23       52.25      2.13 o
   4   3   5        0.13       -0.69      1.57 o
   5   3   5        0.20       -0.51      1.36 o
   6   3   5       69.22       69.59      2.72 o
   7   3   5        9.35        6.63      2.41 o
   8   3   5       45.67       46.33      8.12 o
   9   3   5        2.41       -1.13      4.32 o
  10   3   5       25.47       28.30      6.36 o
  11   3   5       97.52       94.11      8.47 o
  12   3   5      135.82      143.73     11.92 o
 -12   4   5        3.83        9.16      7.50 o
 -11   4   5       29.89       32.87      5.75 o
 -10   4   5        0.57       -2.89      6.00 o
  -9   4   5      110.42      118.80      8.88 o
  -8   4   5       16.73       13.61      2.92 o
  -7   4   5      131.53      132.28      3.55 o
  -6   4   5        0.00        0.71      1.92 o
  -5   4   5        4.85        1.11      1.64 o
  -4   4   5       59.88       56.31      1.85 o
  -3   4   5      288.74      287.75      5.66 o
  -2   4   5      145.42      146.08      2.37 o
  -1   4   5      792.63      848.63      9.26 o
   0   4   5       48.92       40.12      2.39 o
   1   4   5       90.64       94.46      3.44 o
   2   4   5       32.48       34.19      1.48 o
   3   4   5       68.48       67.13      2.01 o
   4   4   5      295.25      287.17      4.41 o
   5   4   5        4.44        4.11      1.64 o
   6   4   5       13.00        7.20      2.03 o
   7   4   5       59.37       53.74      3.76 o
   8   4   5       56.51       42.58      4.72 o
   9   4   5        0.91        6.62      5.79 o
  10   4   5        0.55        5.55     11.98 o
  11   4   5        0.83       -1.62      8.07 o
 -11   5   5       30.37       35.75      8.89 o
 -10   5   5        6.03       -6.71      6.71 o
  -9   5   5       58.59       60.87      5.62 o
  -8   5   5       35.50       31.79      4.08 o
  -7   5   5        2.73       -0.51      3.07 o
  -6   5   5        2.50       -1.38      2.52 o
  -5   5   5       12.85       13.79      2.72 o
  -4   5   5       26.23       20.89      1.90 o
  -3   5   5       48.15       47.33      2.02 o
  -2   5   5        1.53       -0.91      1.44 o
  -1   5   5      255.77      271.69      4.06 o
   0   5   5        2.55        2.47      1.48 o
   1   5   5      820.41      891.66     10.15 o
   2   5   5       54.80       59.45      5.42 o
   3   5   5        5.15        3.79      1.70 o
   4   5   5      277.10      291.44      5.68 o
   5   5   5       29.27       29.70      2.53 o
   6   5   5      102.20       96.05      7.23 o
   7   5   5       23.15       13.46      7.01 o
   8   5   5        0.24       -1.92      4.98 o
   9   5   5       52.44       55.70      5.86 o
  10   5   5        3.16        0.10      7.79 o
  -9   6   5        2.30        1.22      8.17 o
  -8   6   5        1.23        0.54      6.51 o
  -7   6   5       40.63       39.75      6.32 o
  -6   6   5      116.21       97.84      8.11 o
  -5   6   5       66.94       55.26      5.48 o
  -4   6   5      112.42      107.58      4.00 o
  -3   6   5       27.99       25.40      2.28 o
  -2   6   5       15.03       14.97      2.09 o
  -1   6   5      174.08      176.88      4.08 o
   0   6   5       44.15       43.72      5.33 o
   1   6   5       18.88       19.58      2.74 o
   2   6   5      200.04      213.67      5.11 o
   3   6   5       32.19       33.98      3.14 o
   4   6   5        6.24        5.09      2.61 o
   5   6   5        2.96        2.49      2.89 o
   6   6   5        0.45       -4.36      4.36 o
   7   6   5      142.15      150.69      7.92 o
   8   6   5       41.21       39.27      7.95 o
  -6   7   5       23.27       19.30      6.89 o
  -5   7   5        0.14       -2.00      5.86 o
  -4   7   5        0.00       -0.23      5.03 o
  -3   7   5       79.48       72.20      7.84 o
  -2   7   5       59.84       63.46      4.88 o
  -1   7   5      163.67      186.55      8.39 o
   0   7   5        0.67        0.90      4.01 o
   1   7   5        3.65        1.54      4.12 o
   2   7   5       13.11        8.55      4.63 o
   3   7   5        4.96        1.93      4.05 o
   4   7   5        2.98        5.46      4.43 o
   5   7   5        2.93        6.12      5.24 o
 -14   0   6        6.15       10.55     10.68 o
 -13   0   6       35.17       27.13      8.89 o
 -12   0   6      117.49       92.90      9.11 o
 -11   0   6       74.06       54.48      6.09 o
 -10   0   6      105.29      108.23      5.57 o
  -9   0   6      133.58      127.63      5.31 o
  -8   0   6       67.97       66.31      3.68 o
  -7   0   6        4.32        7.52      2.33 o
  -6   0   6      120.91      138.89      4.33 o
  -5   0   6     1201.35     1335.06     24.96 o
  -4   0   6      123.09      112.08      2.41 o
  -3   0   6        6.87        8.26      1.00 o
  -2   0   6      829.11      783.75     10.07 o
  -1   0   6       10.95        9.68      0.87 o
   0   0   6        0.73        0.78      0.96 o
   1   0   6      821.59      800.99     11.13 o
   2   0   6     1225.18     1201.26     17.46 o
   3   0   6        1.45        0.43      1.63 o
   4   0   6      859.58      892.30     16.94 o
   5   0   6        0.23       -0.80      2.28 o
   6   0   6      389.00      400.75      9.68 o
   7   0   6      783.51      861.30     18.52 o
   8   0   6       24.26       22.05      3.22 o
   9   0   6     2022.21     2329.65     45.44 o
  10   0   6        0.01        6.96     10.13 o
  11   0   6      934.28     1069.98     52.72 o
  12   0   6       57.74       66.03     13.70 o
  13   0   6       10.11       21.22     17.66 o
 -14   1   6        4.41        8.63      7.00 o
 -13   1   6       15.24        3.05      6.75 o
 -12   1   6        4.26        0.18      4.66 o
 -11   1   6       30.59       20.08      3.98 o
 -10   1   6       18.87       17.73      2.85 o
  -9   1   6        6.42        6.53      4.03 o
  -8   1   6       85.18       82.84      2.76 o
  -7   1   6      220.08      237.55      5.07 o
  -6   1   6      102.12       99.09      2.24 o
  -5   1   6       25.08       25.80      2.25 o
  -4   1   6       74.39       62.91      1.61 o
  -3   1   6      233.79      246.24      3.01 o
  -2   1   6     1298.16     1319.48     12.73 o
  -1   1   6     1353.66     1304.96     13.06 o
   0   1   6     2202.14     2231.31     20.64 o
   1   1   6       78.21       84.42      1.66 o
   2   1   6        0.02       -0.89      1.18 o
   3   1   6     1236.64     1313.63     13.54 o
   4   1   6     1118.36     1191.02     14.07 o
   5   1   6      285.81      302.37      4.88 o
   6   1   6      305.73      325.76      5.88 o
   7   1   6        3.87       -0.73      2.16 o
   8   1   6       10.41        8.48      2.58 o
   9   1   6      578.63      608.10     13.40 o
  10   1   6       49.39       50.29      4.37 o
  11   1   6        6.19       -9.16      9.16 o
  12   1   6       12.99        7.69      8.58 o
  13   1   6        2.30        8.99     10.66 o
 -14   2   6        2.47       -6.01      7.67 o
 -13   2   6       18.03       14.38      8.10 o
 -12   2   6       77.14       78.06      6.12 o
 -11   2   6       75.10       88.79      5.70 o
 -10   2   6       21.46       17.31      3.07 o
  -9   2   6       66.48       64.48      2.82 o
  -8   2   6      128.27      116.60      3.27 o
  -7   2   6      172.33      163.24      3.29 o
  -6   2   6      263.21      242.26      4.00 o
  -5   2   6      272.44      282.97      4.21 o
  -4   2   6      707.95      711.27     13.30 o
  -3   2   6      345.08      357.66      6.03 o
  -2   2   6     2308.76     2572.93     28.98 o
  -1   2   6      111.59       99.69      3.02 o
   0   2   6     1768.53     1824.34     21.61 o
   1   2   6      914.62      954.84     18.57 o
   2   2   6        7.95        4.57      2.45 o
   3   2   6      282.16      315.46      4.33 o
   4   2   6      594.33      651.24      7.80 o
   5   2   6      174.62      183.47      4.99 o
   6   2   6      264.54      249.04      5.45 o
   7   2   6      340.23      337.81      7.22 o
   8   2   6      309.86      325.84     12.12 o
   9   2   6      170.79      167.44     15.33 o
  10   2   6       45.21       35.88      8.40 o
  11   2   6       57.75       64.15      8.86 o
  12   2   6        7.97       12.71     11.45 o
 -13   3   6        0.00       -6.48      6.48 o
 -12   3   6       74.26       83.72      6.45 o
 -11   3   6       40.77       42.88      4.63 o
 -10   3   6      224.50      241.34      7.05 o
  -9   3   6     1032.02     1164.11     19.25 o
  -8   3   6       83.58       88.26      3.71 o
  -7   3   6      320.99      339.69      5.44 o
  -6   3   6       16.44       15.01      1.81 o
  -5   3   6      102.09       91.81      2.32 o
  -4   3   6      713.02      758.07      9.30 o
  -3   3   6        6.75        3.74      3.89 o
  -2   3   6      268.37      252.79      3.10 o
  -1   3   6        0.05       -0.38      1.72 o
   0   3   6       19.98       21.06      1.84 o
   1   3   6      149.24      134.71      2.53 o
   2   3   6       11.57        7.10      1.36 o
   3   3   6      536.69      571.22      7.49 o
   4   3   6        4.78        5.78      1.26 o
   5   3   6       32.67       31.13      1.70 o
   6   3   6        7.00        6.07      2.12 o
   7   3   6       26.97       29.82      3.19 o
   8   3   6       11.43        2.87      5.37 o
   9   3   6       12.86        5.93      4.55 o
  10   3   6       41.93       30.72      6.24 o
  11   3   6       38.26       39.06      7.21 o
  12   3   6        0.12       -4.40      7.72 o
 -12   4   6       20.56       22.89      7.32 o
 -11   4   6        0.65       -0.94      5.12 o
 -10   4   6        1.08        5.66      4.66 o
  -9   4   6       62.62       66.16      4.27 o
  -8   4   6       62.97       61.19      3.51 o
  -7   4   6      173.13      174.06      4.45 o
  -6   4   6        0.97        3.00      1.78 o
  -5   4   6      190.08      185.74      3.53 o
  -4   4   6       23.21       21.90      1.53 o
  -3   4   6        0.39       -1.33      1.33 o
  -2   4   6       16.86       17.85      3.31 o
  -1   4   6       81.06       64.15      1.75 o
   0   4   6       10.96        8.30      1.21 o
   1   4   6       32.35       27.16      1.96 o
   2   4   6      392.41      406.82      6.12 o
   3   4   6      124.15      115.81      2.77 o
   4   4   6        6.97        7.36      1.49 o
   5   4   6       12.38       11.26      1.78 o
   6   4   6        1.55        0.32      2.54 o
   7   4   6      300.01      274.04     18.55 o
   8   4   6        0.52       -0.49      4.37 o
   9   4   6       41.35       36.37      6.52 o
  10   4   6        0.60        1.80      7.02 o
  11   4   6        7.17       -3.69      8.92 o
 -11   5   6        4.82        6.99      7.15 o
 -10   5   6      109.66      126.34     13.04 o
  -9   5   6       11.56       14.73      6.16 o
  -8   5   6        4.48        0.00      8.00 o
  -7   5   6        5.42        1.06      3.53 o
  -6   5   6       23.45       23.69      2.65 o
  -5   5   6       53.59       43.92      2.56 o
  -4   5   6      142.82      127.02      2.97 o
  -3   5   6       56.71       55.63      2.07 o
  -2   5   6        2.36        2.60      1.55 o
  -1   5   6       10.60       10.27      1.80 o
   0   5   6      472.17      498.49      7.08 o
   1   5   6      842.35      927.16     18.29 o
   2   5   6     1111.02     1237.34     15.44 o
   3   5   6       63.82       61.71      4.09 o
   4   5   6       16.76       14.55      1.93 o
   5   5   6       45.28       41.28      2.75 o
   6   5   6       12.14       11.77      2.73 o
   7   5   6      214.80      198.15      6.21 o
   8   5   6       10.91       11.93      6.20 o
   9   5   6       60.18       47.07      8.03 o
  -9   6   6        6.30        4.82      9.22 o
  -8   6   6       29.46       23.74      7.93 o
  -7   6   6        7.92        9.59      5.99 o
  -6   6   6        2.27        7.02      5.67 o
  -5   6   6        3.82        2.28      4.62 o
  -4   6   6        9.63        2.40      3.79 o
  -3   6   6       53.39       40.66      3.24 o
  -2   6   6        6.76        5.87      2.38 o
  -1   6   6        7.26        2.83      2.63 o
   0   6   6      139.48      132.08      3.83 o
   1   6   6       45.96       45.08      3.02 o
   2   6   6        0.55       -0.91      2.80 o
   3   6   6        7.43        8.95      2.93 o
   4   6   6        2.42       -0.51      3.53 o
   5   6   6        7.76        6.67      3.86 o
   6   6   6        0.74        0.51      5.02 o
   7   6   6       99.62      106.85      7.57 o
  -6   7   6       62.77       52.80      8.02 o
  -5   7   6        3.70        1.77      5.98 o
  -4   7   6       24.87       27.34      5.84 o
  -3   7   6       43.37       41.31      5.92 o
  -2   7   6        1.99        6.11      3.95 o
  -1   7   6        8.74        6.88      3.95 o
   0   7   6       13.46       12.82      4.91 o
   1   7   6       44.13       47.20      4.67 o
   2   7   6       26.98       30.71      4.43 o
   3   7   6       32.94       44.62      6.80 o
   4   7   6        0.80       -1.78      5.26 o
 -14   1   7        0.39        8.17      8.29 o
 -13   1   7       18.99       11.79      9.79 o
 -12   1   7        9.84       12.17      5.27 o
 -11   1   7       70.72       62.83      4.51 o
 -10   1   7        0.00       -1.77      3.00 o
  -9   1   7       64.96       60.96      5.65 o
  -8   1   7       58.48       55.42      2.38 o
  -7   1   7      409.57      458.02      6.66 o
  -6   1   7      197.49      188.32      3.22 o
  -5   1   7      578.25      651.69      7.90 o
  -4   1   7        2.06        3.72      1.03 o
  -3   1   7        0.02        1.30      0.74 o
  -2   1   7       75.58       84.49      1.36 o
  -1   1   7      154.49      146.89      1.92 o
   0   1   7     1655.62     1690.87     15.99 o
   1   1   7     2144.57     2214.51     20.56 o
   2   1   7     1199.79     1245.34     12.75 o
   3   1   7      455.13      471.84      5.59 o
   4   1   7     1078.53     1185.14     12.78 o
   5   1   7      524.93      595.84      9.25 o
   6   1   7        1.14       -0.46      1.90 o
   7   1   7       16.87       14.72      2.29 o
   8   1   7      105.16      113.39      4.35 o
   9   1   7       94.48       84.87      5.04 o
  10   1   7      500.58      540.16     16.68 o
  11   1   7      139.00      154.60     16.27 o
  12   1   7        0.45       -6.24      8.69 o
 -13   2   7        1.14        2.47      5.80 o
 -12   2   7       60.94       56.20      5.24 o
 -11   2   7       11.80       13.85      4.04 o
 -10   2   7        2.56       -2.39      3.01 o
  -9   2   7      334.99      338.43      5.97 o
  -8   2   7      205.10      219.74      4.08 o
  -7   2   7      390.37      394.74      5.56 o
  -6   2   7        9.08        7.72      1.55 o
  -5   2   7      670.76      663.40      8.34 o
  -4   2   7        3.49        2.31      1.10 o
  -3   2   7      241.24      288.64      3.88 o
  -2   2   7      275.64      300.23      4.46 o
  -1   2   7     3630.45     3867.48     44.99 o
   0   2   7     3313.95     3495.00     40.62 o
   1   2   7     3377.44     3486.76     36.34 o
   2   2   7     1022.49      998.30     10.58 o
   3   2   7      161.73      162.51      3.48 o
   4   2   7        0.89        0.76      1.35 o
   5   2   7       55.70       53.89      2.26 o
   6   2   7      354.09      376.96      6.95 o
   7   2   7        0.22        0.53      2.63 o
   8   2   7       48.59       50.23      7.19 o
   9   2   7        0.29       -2.93      4.24 o
  10   2   7        6.98        4.14      7.22 o
  11   2   7       54.09       54.80      9.28 o
  12   2   7        3.74        6.71      9.93 o
 -13   3   7        1.36        6.94      6.71 o
 -12   3   7        0.00        0.09      5.29 o
 -11   3   7       22.08        9.37      4.61 o
 -10   3   7       19.99       14.82      6.31 o
  -9   3   7      378.25      406.80      7.99 o
  -8   3   7       57.34       52.79      2.82 o
  -7   3   7       98.98       94.37      2.73 o
  -6   3   7      293.60      300.31      4.81 o
  -5   3   7        0.60        2.03      3.09 o
  -4   3   7        7.61        4.25      4.50 o
  -3   3   7       65.47       71.73      4.49 o
  -2   3   7      131.10      134.22      2.31 o
  -1   3   7      148.09      142.54      3.46 o
   0   3   7      590.99      622.33      8.55 o
   1   3   7     1430.09     1475.77     15.41 o
   2   3   7       81.21       70.15      1.63 o
   3   3   7        6.74        3.33      1.14 o
   4   3   7       38.76       33.03      1.50 o
   5   3   7       25.13       22.26      1.58 o
   6   3   7      149.83      157.41      5.64 o
   7   3   7        1.72        3.51      4.84 o
   8   3   7      183.46      167.60      6.92 o
   9   3   7       88.14       75.10      5.83 o
  10   3   7        4.39        5.51      6.95 o
  11   3   7        0.22       -1.11      6.76 o
 -12   4   7        4.45       15.53      6.37 o
 -11   4   7       47.55       40.26     14.52 o
 -10   4   7       27.91       35.69      5.30 o
  -9   4   7        2.74        4.56      3.75 o
  -8   4   7      203.61      210.65      5.27 o
  -7   4   7      128.39      124.93      3.82 o
  -6   4   7        5.05        1.11      2.51 o
  -5   4   7       26.55       28.08      1.76 o
  -4   4   7        4.77        2.17      2.18 o
  -3   4   7      297.23      313.40      3.96 o
  -2   4   7       53.74       48.26      2.64 o
  -1   4   7       26.21       25.74      2.59 o
   0   4   7       67.12       51.16      3.11 o
   1   4   7        4.95        4.05      1.46 o
   2   4   7      457.60      462.69      6.17 o
   3   4   7      885.25      928.64     10.22 o
   4   4   7        9.91        7.24      1.50 o
   5   4   7        0.90        1.43      1.74 o
   6   4   7      154.55      158.67      8.17 o
   7   4   7       35.05       29.58      4.07 o
   8   4   7      104.38       89.35      7.12 o
   9   4   7        3.19        3.18      6.43 o
  10   4   7       19.22       20.01      7.03 o
 -10   5   7       11.45       13.41     13.65 o
  -9   5   7        2.18        2.78      8.41 o
  -8   5   7       78.24       87.97      6.96 o
  -7   5   7        0.26       -3.51      6.77 o
  -6   5   7       85.61       82.18      3.27 o
  -5   5   7      269.00      242.54     10.45 o
  -4   5   7       19.74        8.88      5.36 o
  -3   5   7      147.05      130.67      2.91 o
  -2   5   7       12.67       12.19      2.29 o
  -1   5   7      165.76      150.78      3.64 o
   0   5   7      483.30      517.94      7.97 o
   1   5   7      823.39      911.59     12.17 o
   2   5   7       79.01       79.10      2.78 o
   3   5   7       23.96       28.99      3.92 o
   4   5   7        0.19        0.38      1.82 o
   5   5   7        3.66        2.83      2.18 o
   6   5   7       83.35       76.58      3.54 o
   7   5   7       10.98       11.21      3.84 o
   8   5   7       88.80      106.60      9.51 o
   9   5   7       15.90       26.28      9.52 o
  -8   6   7       15.59       17.63      6.89 o
  -7   6   7       25.02       17.46      6.21 o
  -6   6   7        0.69        2.44      8.98 o
  -5   6   7       46.17       35.99      5.85 o
  -4   6   7       16.11       13.08      3.86 o
  -3   6   7       21.06       22.23      5.57 o
  -2   6   7       31.44       33.75      3.54 o
  -1   6   7        3.54        1.33      3.44 o
   0   6   7        5.79       -1.14      2.73 o
   1   6   7       18.63       15.89      2.98 o
   2   6   7       79.60       80.36      3.84 o
   3   6   7       23.26       22.46      3.33 o
   4   6   7        3.52        2.24      3.35 o
   5   6   7       13.02       15.71      3.79 o
   6   6   7        3.52        0.51      4.63 o
   7   6   7        0.49        4.46      5.94 o
  -5   7   7        0.95       -1.73      6.72 o
  -4   7   7        5.56        4.93      5.84 o
  -3   7   7       35.77       37.15      5.99 o
  -2   7   7        0.00        4.53      5.70 o
  -1   7   7        0.02        2.28      4.01 o
   0   7   7        1.43        0.33      3.90 o
   1   7   7        0.04       -2.57      4.05 o
   2   7   7        0.01       -1.46      4.12 o
   3   7   7        5.45        5.38      4.11 o
 -14   0   8        4.19       -0.89     11.61 o
 -13   0   8      118.94      122.93     12.44 o
 -12   0   8      294.94      248.86     11.20 o
 -11   0   8       40.95       23.07      5.70 o
 -10   0   8       37.53       32.22      4.68 o
  -9   0   8       20.22       20.03      3.87 o
  -8   0   8      409.22      405.77     10.11 o
  -7   0   8      153.93      155.91      4.54 o
  -6   0   8     1028.85     1168.17     20.35 o
  -5   0   8      167.86      170.33      3.52 o
  -4   0   8       22.53       25.00      1.48 o
  -3   0   8     1222.16     1210.43     16.37 o
  -2   0   8     1312.82     1291.57     17.41 o
  -1   0   8        0.28        1.20      1.02 o
   0   0   8      412.26      396.24      6.78 o
   1   0   8      225.46      230.90      3.98 o
   2   0   8      299.77      314.58      5.06 o
   3   0   8      274.09      274.03      5.67 o
   4   0   8        8.63        6.13      2.37 o
   5   0   8       59.91       51.74      3.46 o
   6   0   8      218.29      226.92      6.96 o
   7   0   8        1.22       -2.56      3.48 o
   8   0   8      301.37      288.41      8.85 o
   9   0   8      487.25      528.67     16.04 o
  10   0   8        2.51       -5.31     11.44 o
  11   0   8        8.30        4.06     13.70 o
  12   0   8       28.96       47.50     12.92 o
 -14   1   8        1.99        9.66      8.00 o
 -13   1   8        0.02       -0.58     10.98 o
 -12   1   8       12.77       10.68      5.21 o
 -11   1   8      160.95      148.77      5.81 o
 -10   1   8      139.44      133.30      4.34 o
  -9   1   8        3.12        2.93      3.40 o
  -8   1   8      346.12      358.35      5.78 o
  -7   1   8       14.76       12.87      1.71 o
  -6   1   8     1152.50     1299.48     14.79 o
  -5   1   8      151.82      155.19      2.55 o
  -4   1   8       66.89       61.04      1.45 o
  -3   1   8       75.07       70.98      1.38 o
  -2   1   8      607.47      616.56      6.39 o
  -1   1   8     1275.06     1296.03     12.72 o
   0   1   8     2101.76     2243.34     21.09 o
   1   1   8       23.80       22.63      1.13 o
   2   1   8      171.61      168.29      2.75 o
   3   1   8        3.55        1.75      2.67 o
   4   1   8       12.26        9.84      1.31 o
   5   1   8       34.05       34.48      1.85 o
   6   1   8        0.00       -1.67      1.81 o
   7   1   8       77.26       79.36      3.54 o
   8   1   8       46.26       50.09      4.00 o
   9   1   8       15.05       16.55      5.39 o
  10   1   8      302.33      338.50     13.73 o
  11   1   8        0.86       -7.58      9.15 o
  12   1   8       24.13       18.84      9.33 o
 -13   2   8       17.36       25.28      6.01 o
 -12   2   8        2.59        6.24      5.28 o
 -11   2   8       57.66       64.74      4.78 o
 -10   2   8        9.31        6.79      3.07 o
  -9   2   8      227.14      230.38      4.95 o
  -8   2   8     1511.87     1705.70     20.20 o
  -7   2   8      938.11     1031.49     12.07 o
  -6   2   8        0.40        3.58      1.43 o
  -5   2   8      104.88       91.47      2.23 o
  -4   2   8      109.84      114.10      3.56 o
  -3   2   8      431.78      439.04      5.13 o
  -2   2   8      757.91      841.10      9.90 o
  -1   2   8        5.10        4.93      1.52 o
   0   2   8      785.41      766.86      8.70 o
   1   2   8     2318.50     2420.39     25.95 o
   2   2   8      848.16      903.73     10.27 o
   3   2   8        0.22       -0.89      1.18 o
   4   2   8       75.55       79.59      2.04 o
   5   2   8       36.59       34.35      1.80 o
   6   2   8      102.42      104.76      3.01 o
   7   2   8        0.01        2.95      2.80 o
   8   2   8        0.30        2.62      3.67 o
   9   2   8        0.28       -3.47      4.61 o
  10   2   8        0.21        4.99      7.37 o
  11   2   8       25.96       18.47      9.48 o
 -12   3   8        1.56       -2.52      7.43 o
 -11   3   8       26.49       23.64      4.86 o
 -10   3   8       59.98       66.04      4.19 o
  -9   3   8       84.84       89.97      3.82 o
  -8   3   8      567.42      609.48     10.07 o
  -7   3   8      132.34      137.77      3.39 o
  -6   3   8       12.82       11.15      1.77 o
  -5   3   8       44.15       41.82      2.38 o
  -4   3   8      285.94      289.53      5.19 o
  -3   3   8       25.07       30.47      1.90 o
  -2   3   8        6.90        8.78      1.98 o
  -1   3   8        2.09        3.36      1.74 o
   0   3   8      218.26      216.09      4.00 o
   1   3   8       31.14       29.16      2.06 o
   2   3   8      107.34      117.63      2.52 o
   3   3   8      419.11      421.13      5.50 o
   4   3   8       96.79       94.18      3.41 o
   5   3   8        0.03       -1.75      1.88 o
   6   3   8      146.02      147.61      4.70 o
   7   3   8       44.16       35.01      4.22 o
   8   3   8      102.88       89.55     20.30 o
   9   3   8       44.10       47.57      6.87 o
  10   3   8        1.56        1.81      6.57 o
  11   3   8       17.82       13.48     10.80 o
 -11   4   8        5.08        1.47      5.93 o
 -10   4   8      272.76      289.44      9.13 o
  -9   4   8       39.71       37.77      7.35 o
  -8   4   8      607.11      712.59     11.61 o
  -7   4   8        2.96       -0.04      2.33 o
  -6   4   8       34.95       28.24      2.10 o
  -5   4   8       71.60       59.37      2.22 o
  -4   4   8       54.64       45.22      2.22 o
  -3   4   8       31.74       29.61      1.54 o
  -2   4   8        1.39        2.99      2.42 o
  -1   4   8      106.49      104.22      3.23 o
   0   4   8      179.24      184.69      4.13 o
   1   4   8       23.69       22.87      2.42 o
   2   4   8       76.28       76.44      2.95 o
   3   4   8      178.68      181.22      4.73 o
   4   4   8       55.88       50.95      1.82 o
   5   4   8       18.70       13.59      3.84 o
   6   4   8        8.58        6.91      3.09 o
   7   4   8        5.77        8.13      5.04 o
   8   4   8        1.13        4.65      5.67 o
   9   4   8        1.72        6.94      7.09 o
  10   4   8        0.00       -7.82      7.82 o
 -10   5   8      128.71      143.19     14.14 o
  -9   5   8       90.18       94.42      6.71 o
  -8   5   8      126.40      123.88      6.51 o
  -7   5   8       23.02       22.43      3.73 o
  -6   5   8       85.82       87.83      3.28 o
  -5   5   8       40.54       32.83      9.86 o
  -4   5   8        5.92        4.22      1.43 o
  -3   5   8      418.66      396.01     10.63 o
  -2   5   8       77.68       73.64      4.51 o
  -1   5   8       17.05       17.24      3.42 o
   0   5   8        6.57        1.84      3.35 o
   1   5   8      156.51      157.83      3.33 o
   2   5   8      391.69      396.32     12.55 o
   3   5   8       11.96        9.36      2.32 o
   4   5   8       27.02       24.02      2.48 o
   5   5   8        1.55       -1.18      2.62 o
   6   5   8       14.88        8.63      3.48 o
   7   5   8       14.90       11.95      5.02 o
   8   5   8       13.18        6.67      8.42 o
  -8   6   8       17.73       17.90      7.45 o
  -7   6   8        0.99        3.37      6.57 o
  -6   6   8       11.67       13.31      6.37 o
  -5   6   8        1.30        2.23      5.87 o
  -4   6   8       86.75       70.53      6.45 o
  -3   6   8       14.01        8.66      4.36 o
  -2   6   8        1.84       -4.55      4.55 o
  -1   6   8       28.18       31.21      4.69 o
   0   6   8       53.73       58.65      4.97 o
   1   6   8        2.35        6.18      3.01 o
   2   6   8       40.16       40.42      3.67 o
   3   6   8      158.42      159.91      5.18 o
   4   6   8       37.07       33.68      3.86 o
   5   6   8        0.04       -2.63      3.65 o
   6   6   8       32.01       38.31      5.54 o
  -4   7   8       13.26        9.48      6.50 o
  -3   7   8        1.19        1.70      5.89 o
  -2   7   8        2.88        6.17      5.26 o
  -1   7   8       25.83       27.59      5.60 o
   0   7   8      102.34      118.19      7.00 o
   1   7   8       69.04       88.83      6.78 o
   2   7   8       16.86       16.67      5.81 o
 -13   1   9       21.79        6.29      6.16 o
 -12   1   9        9.02       16.34      6.90 o
 -11   1   9       62.58       54.62      4.31 o
 -10   1   9        6.20        6.89      3.06 o
  -9   1   9       11.60       10.00      2.67 o
  -8   1   9      136.65      136.08      3.43 o
  -7   1   9        2.39        1.42      1.63 o
  -6   1   9       31.14       27.57      1.64 o
  -5   1   9      820.87      890.82      9.84 o
  -4   1   9       79.24       68.46      1.65 o
  -3   1   9      314.43      297.04      3.58 o
  -2   1   9       12.57       15.33      1.00 o
  -1   1   9       49.95       54.28      1.25 o
   0   1   9      235.87      238.57      3.01 o
   1   1   9       12.33       13.85      1.13 o
   2   1   9        1.10        0.59      1.94 o
   3   1   9      275.18      285.29      4.12 o
   4   1   9       10.10       12.74      1.52 o
   5   1   9       11.29       11.95      2.01 o
   6   1   9       17.44       15.59      3.00 o
   7   1   9      161.91      167.71      4.21 o
   8   1   9       41.93       42.20      3.36 o
   9   1   9        4.96       -0.35      5.24 o
  10   1   9      559.97      606.34     23.66 o
  11   1   9        6.78        9.23      9.85 o
 -13   2   9        0.06        6.60     10.11 o
 -12   2   9        4.25       -0.93      5.48 o
 -11   2   9       30.57       30.86      5.14 o
 -10   2   9       68.15       67.61      4.07 o
  -9   2   9       73.07       76.41      5.26 o
  -8   2   9       39.57       36.95      2.49 o
  -7   2   9      137.39      132.50      2.96 o
  -6   2   9       82.21       77.82      4.18 o
  -5   2   9      209.81      217.11      3.37 o
  -4   2   9        2.97        1.93      1.56 o
  -3   2   9       84.98       78.93      1.59 o
  -2   2   9      123.72      127.03      2.73 o
  -1   2   9        0.09        0.20      1.17 o
   0   2   9       60.63       57.05      2.06 o
   1   2   9        0.04       -1.06      1.06 o
   2   2   9       83.50       78.19      1.91 o
   3   2   9       30.67       31.66      2.61 o
   4   2   9        1.78       -0.07      1.37 o
   5   2   9       51.25       52.70      2.70 o
   6   2   9       29.93       28.70      2.57 o
   7   2   9       60.11       51.38      3.35 o
   8   2   9       18.48       16.51      5.82 o
   9   2   9        3.10       -2.46      4.43 o
  10   2   9       77.39       73.57     10.57 o
  11   2   9        8.20        9.71     10.36 o
 -12   3   9       14.79       16.90      6.36 o
 -11   3   9        0.19       -2.21      5.61 o
 -10   3   9        0.86        1.04      4.12 o
  -9   3   9      205.20      207.12      5.31 o
  -8   3   9      313.47      345.04      6.32 o
  -7   3   9       29.13       25.85      2.75 o
  -6   3   9       38.94       35.79      1.97 o
  -5   3   9       79.35       77.68      2.34 o
  -4   3   9       31.60       26.01      2.18 o
  -3   3   9        4.19        3.80      1.66 o
  -2   3   9      123.75      126.46      4.68 o
  -1   3   9      159.93      174.44      3.78 o
   0   3   9      110.38      108.21      2.80 o
   1   3   9       60.54       55.01      3.98 o
   2   3   9      203.46      197.66      3.80 o
   3   3   9        5.99        3.71      1.48 o
   4   3   9       30.33       25.59      1.63 o
   5   3   9       10.93        6.63      1.96 o
   6   3   9       44.30       37.09      2.73 o
   7   3   9        7.51        8.63      4.09 o
   8   3   9      323.52      317.34      9.11 o
   9   3   9       47.68       55.75      9.22 o
  10   3   9        6.32        5.15      8.90 o
 -11   4   9       56.51       60.49     11.54 o
 -10   4   9        0.10        1.84      5.93 o
  -9   4   9      542.57      651.99     15.25 o
  -8   4   9       58.65       55.12      5.32 o
  -7   4   9       23.27       24.44      2.66 o
  -6   4   9        0.14       -2.92      3.72 o
  -5   4   9      210.89      192.56      7.80 o
  -4   4   9        0.43        0.19      1.87 o
  -3   4   9      105.52      102.60      4.20 o
  -2   4   9       40.70       33.13      5.16 o
  -1   4   9       18.09       18.66      2.45 o
   0   4   9      521.67      561.90      8.97 o
   1   4   9      957.57     1022.31     14.51 o
   2   4   9      144.17      138.77      2.68 o
   3   4   9        0.21       -0.04      1.82 o
   4   4   9       43.88       38.96      4.37 o
   5   4   9        1.42        0.36      1.74 o
   6   4   9       62.17       62.49      4.11 o
   7   4   9        3.01       -0.14      4.43 o
   8   4   9        0.04        0.48      5.29 o
   9   4   9        0.04        5.66     10.78 o
 -10   5   9        0.16        2.90      6.34 o
  -9   5   9      144.66      134.01      7.20 o
  -8   5   9        4.64        6.95      5.81 o
  -7   5   9      202.13      199.59      7.30 o
  -6   5   9       22.72       15.48      4.03 o
  -5   5   9        0.19        2.57      3.27 o
  -4   5   9        3.15       -2.24      5.36 o
  -3   5   9       98.91       89.26      6.14 o
  -2   5   9        2.96        3.05      3.91 o
  -1   5   9      190.51      182.03      8.40 o
   0   5   9       47.76       41.37      4.01 o
   1   5   9       78.42       77.63      4.57 o
   2   5   9       22.12       21.87      4.52 o
   3   5   9       45.69       40.57      4.94 o
   4   5   9       20.14       15.94      2.87 o
   5   5   9        5.55        4.60      2.97 o
   6   5   9        2.21        0.10      5.18 o
   7   5   9        6.64        3.73      6.61 o
  -7   6   9        0.22       -3.41      6.69 o
  -6   6   9       12.31        9.04      6.53 o
  -5   6   9        3.19        2.88      6.03 o
  -4   6   9       56.91       45.91      6.18 o
  -3   6   9      127.69      137.02      8.92 o
  -2   6   9       19.81       15.26      4.54 o
  -1   6   9        6.48        7.29      4.60 o
   0   6   9        3.10        0.15      4.48 o
   1   6   9       62.40       58.21      5.19 o
   2   6   9       82.51       82.37      3.97 o
   3   6   9       31.41       29.55      3.88 o
   4   6   9       73.84       85.91      4.41 o
   5   6   9        3.77        1.70      4.72 o
  -2   7   9       17.79       14.77      6.26 o
  -1   7   9       45.31       51.24      6.78 o
   0   7   9        0.20        1.88      7.97 o
 -13   0  10        8.48       -3.30      7.61 o
 -12   0  10        5.63       -0.43      6.87 o
 -11   0  10      158.28      148.98      7.26 o
 -10   0  10       11.77       14.18      4.17 o
  -9   0  10      113.95      110.95      4.78 o
  -8   0  10        5.49        7.54      2.96 o
  -7   0  10       55.13       55.55      3.20 o
  -6   0  10        8.42       10.26      2.15 o
  -5   0  10        2.16        2.07      1.57 o
  -4   0  10      163.45      176.11      3.83 o
  -3   0  10        0.00        0.02      1.35 o
  -2   0  10      523.09      546.30      8.30 o
  -1   0  10      628.64      682.48      9.85 o
   0   0  10      465.44      485.41      8.35 o
   1   0  10      144.66      154.08      3.24 o
   2   0  10      428.77      423.79      6.89 o
   3   0  10     2887.74     3135.12     49.22 o
   4   0  10      859.06      896.06     18.50 o
   5   0  10      583.35      654.49     15.24 o
   6   0  10      114.08      107.03      6.26 o
   7   0  10       22.02       14.29      5.06 o
   8   0  10      295.37      279.92     10.80 o
   9   0  10      922.17     1024.73     34.79 o
  10   0  10      303.26      319.91     23.65 o
  11   0  10      305.23      253.75     22.15 o
 -13   1  10        7.13        1.01      7.74 o
 -12   1  10        0.10        3.83      5.32 o
 -11   1  10        2.02        0.48      4.09 o
 -10   1  10        5.25       -1.59      3.36 o
  -9   1  10        0.32        2.48      2.36 o
  -8   1  10      218.98      223.64      4.09 o
  -7   1  10       10.28        9.23      1.68 o
  -6   1  10      325.75      327.82      4.67 o
  -5   1  10      120.32      114.51      2.40 o
  -4   1  10       96.48      103.83      2.02 o
  -3   1  10        7.55        8.01      1.10 o
  -2   1  10      125.48      146.44      2.26 o
  -1   1  10      473.88      486.71      5.35 o
   0   1  10      143.37      146.53      2.27 o
   1   1  10        8.27       10.58      1.22 o
   2   1  10        0.92        1.31      1.56 o
   3   1  10      483.14      512.70      6.59 o
   4   1  10       78.20       76.25      2.27 o
   5   1  10        3.18        0.41      2.07 o
   6   1  10       13.11       11.35      3.24 o
   7   1  10        1.62        1.59      3.23 o
   8   1  10      104.94      108.09      5.98 o
   9   1  10       22.45       25.87      6.91 o
  10   1  10       18.03       22.20      9.86 o
  11   1  10      122.28      123.15     12.97 o
 -13   2  10       11.58        6.86      7.76 o
 -12   2  10        0.01        3.81      6.69 o
 -11   2  10        3.66        4.17      4.31 o
 -10   2  10       68.31       68.50      4.08 o
  -9   2  10      109.15      108.25      3.78 o
  -8   2  10      276.12      298.41      7.55 o
  -7   2  10       18.91       15.34      1.90 o
  -6   2  10      362.81      386.24      5.44 o
  -5   2  10      204.36      202.53      3.26 o
  -4   2  10      218.60      231.36      5.54 o
  -3   2  10      209.94      230.81      2.96 o
  -2   2  10       40.24       34.92      2.50 o
  -1   2  10      736.30      768.93     12.30 o
   0   2  10      586.76      632.18      6.93 o
   1   2  10      796.17      831.12     10.51 o
   2   2  10      403.38      405.48      5.70 o
   3   2  10      281.03      288.39      5.56 o
   4   2  10       10.03        7.48      1.64 o
   5   2  10        0.14       -0.53      1.73 o
   6   2  10        2.79        0.39      2.57 o
   7   2  10       97.34       84.63      4.07 o
   8   2  10       82.19       78.64      8.84 o
   9   2  10        1.36        5.35      8.42 o
  10   2  10        2.62       -7.29      8.41 o
 -12   3  10       99.26      105.13     13.40 o
 -11   3  10       16.18       13.50      7.52 o
 -10   3  10       98.77      113.44      9.49 o
  -9   3  10        5.01        3.50      3.60 o
  -8   3  10       37.02       39.83      2.93 o
  -7   3  10      253.12      259.49      6.05 o
  -6   3  10       19.59       18.71      2.41 o
  -5   3  10       73.96       73.07      1.92 o
  -4   3  10       60.86       59.13      2.59 o
  -3   3  10      141.01      157.49      3.47 o
  -2   3  10      126.41      113.12      7.38 o
  -1   3  10      296.81      306.63      7.28 o
   0   3  10      640.89      675.70     11.42 o
   1   3  10      117.53      109.58      3.78 o
   2   3  10       80.94       88.61      2.15 o
   3   3  10       29.40       32.88      1.97 o
   4   3  10       17.64       18.14      1.73 o
   5   3  10      202.61      191.06     13.07 o
   6   3  10       62.52       60.29      3.05 o
   7   3  10        7.55        3.08      3.80 o
   8   3  10       48.54       45.97      6.89 o
   9   3  10       60.62       50.10      9.65 o
 -11   4  10       41.60       49.52      6.56 o
 -10   4  10        6.14        3.23      5.50 o
  -9   4  10       31.96       32.46      8.94 o
  -8   4  10       59.90       66.47      5.46 o
  -7   4  10       18.71       14.77      9.41 o
  -6   4  10       14.62       11.24      1.77 o
  -5   4  10        0.33        0.06      2.40 o
  -4   4  10       50.84       41.38      2.29 o
  -3   4  10        5.47        4.62      3.38 o
  -2   4  10       49.13       48.86      3.15 o
  -1   4  10       23.97       23.98      2.86 o
   0   4  10      284.05      300.75      6.42 o
   1   4  10     1241.46     1382.18     23.70 o
   2   4  10      812.65      896.82     11.86 o
   3   4  10      253.24      230.54     13.82 o
   4   4  10       24.57       24.46      1.44 o
   5   4  10       96.56       95.18      3.16 o
   6   4  10        3.97        2.43      3.43 o
   7   4  10      239.98      227.16     15.36 o
   8   4  10       14.07       17.36      6.70 o
  -9   5  10        1.82       -2.44      7.29 o
  -8   5  10       24.95       33.12     11.92 o
  -7   5  10        4.15        1.73      5.65 o
  -6   5  10       12.03       10.46      5.37 o
  -5   5  10       20.46       16.40      5.33 o
  -4   5  10       53.63       47.67      5.56 o
  -3   5  10        3.34       10.47      4.54 o
  -2   5  10      119.23      123.73      5.18 o
  -1   5  10       48.89       47.76      6.83 o
   0   5  10       10.88        8.73      3.81 o
   1   5  10      213.91      205.75      6.63 o
   2   5  10       23.37       17.79      4.00 o
   3   5  10        0.40        0.17      3.36 o
   4   5  10        0.25       -2.05      2.75 o
   5   5  10        0.11        0.49      3.96 o
   6   5  10        2.73        1.01      6.09 o
   7   5  10       37.15       42.43      7.94 o
  -6   6  10        0.02        1.30      7.18 o
  -5   6  10        5.13        6.92      6.44 o
  -4   6  10       16.45       18.83      6.56 o
  -3   6  10       86.67       81.53      6.81 o
  -2   6  10       60.72       67.37      5.35 o
  -1   6  10        7.20       10.65      4.58 o
   0   6  10       30.39       40.27      6.41 o
   1   6  10        6.72       11.08      8.05 o
   2   6  10        1.40        0.07      6.24 o
   3   6  10       41.62       36.16      6.58 o
   4   6  10        0.01        1.22      6.11 o
 -13   1  11       20.51       16.27      7.03 o
 -12   1  11        0.42       -4.08      4.77 o
 -11   1  11      106.27      105.25      5.10 o
 -10   1  11       54.55       52.70      3.44 o
  -9   1  11      329.68      339.33      6.03 o
  -8   1  11        4.15        4.20      2.35 o
  -7   1  11      505.01      534.22      7.09 o
  -6   1  11       15.24       14.80      1.70 o
  -5   1  11        1.45       -0.44      1.33 o
  -4   1  11       13.29       10.91      1.24 o
  -3   1  11       47.73       50.75      2.31 o
  -2   1  11      975.51     1040.75     10.40 o
  -1   1  11      618.48      686.91      7.28 o
   0   1  11       40.46       41.63      1.46 o
   1   1  11        0.48        1.40      1.28 o
   2   1  11       22.15       22.48      1.26 o
   3   1  11        4.72        4.31      1.57 o
   4   1  11      224.58      224.95      3.98 o
   5   1  11      258.44      264.11      5.49 o
   6   1  11       21.02       23.45      3.43 o
   7   1  11       10.44        6.53      3.97 o
   8   1  11        0.52       -5.34      5.95 o
   9   1  11       11.81        6.90      7.12 o
  10   1  11       32.46       41.37     10.33 o
 -12   2  11        2.22       -0.74      7.19 o
 -11   2  11       16.16       20.59      6.37 o
 -10   2  11       15.44       10.99      4.03 o
  -9   2  11      583.10      638.44      9.67 o
  -8   2  11       21.46       20.79      2.48 o
  -7   2  11      789.16      893.71     12.41 o
  -6   2  11      107.30      103.51      2.48 o
  -5   2  11      221.94      221.63      3.48 o
  -4   2  11        0.27       -0.23      1.09 o
  -3   2  11      171.66      189.46      3.01 o
  -2   2  11       96.42       97.77      2.44 o
  -1   2  11       57.42       60.04      2.72 o
   0   2  11      456.15      464.73      5.74 o
   1   2  11      321.14      325.54      5.04 o
   2   2  11       49.82       52.28      2.03 o
   3   2  11       27.35       27.09      2.18 o
   4   2  11        1.61       -0.46      1.79 o
   5   2  11       52.45       48.53      2.56 o
   6   2  11        3.03       -2.06      3.17 o
   7   2  11       12.27        9.30      4.13 o
   8   2  11        1.35       -4.94      6.50 o
   9   2  11       14.81       10.43      9.39 o
  10   2  11       68.26       78.30     11.97 o
 -11   3  11       53.80       70.07      6.87 o
 -10   3  11       18.20       15.24      5.48 o
  -9   3  11       17.38       16.04      4.11 o
  -8   3  11       76.25       78.07      9.81 o
  -7   3  11       32.47       39.80      2.31 o
  -6   3  11        5.11        4.24      2.18 o
  -5   3  11      151.53      143.18      3.98 o
  -4   3  11        5.93        4.20      3.45 o
  -3   3  11       28.27       34.78      3.46 o
  -2   3  11       16.29       18.50      2.81 o
  -1   3  11       44.22       39.89      3.57 o
   0   3  11     1245.30     1342.86     23.16 o
   1   3  11      259.84      254.75      6.69 o
   2   3  11     1019.06     1033.87     21.99 o
   3   3  11      313.10      296.02      5.10 o
   4   3  11        1.63        3.15      1.79 o
   5   3  11        2.90        0.34      2.27 o
   6   3  11        1.76       -1.89      3.62 o
   7   3  11       31.09       30.35      5.47 o
   8   3  11       50.90       40.86      9.68 o
   9   3  11        0.00        6.44      9.82 o
 -10   4  11        6.21        8.89      6.16 o
  -9   4  11       79.71       91.61     13.00 o
  -8   4  11        1.65        3.93      6.13 o
  -7   4  11       30.91       26.64      3.35 o
  -6   4  11      162.19      155.50      5.87 o
  -5   4  11       78.65       69.85      7.87 o
  -4   4  11        2.28        1.34      1.54 o
  -3   4  11       67.84       59.80      5.66 o
  -2   4  11        0.06       -1.70      2.56 o
  -1   4  11      124.95      117.05      5.00 o
   0   4  11        0.54        4.53      4.31 o
   1   4  11       76.92       73.13      4.97 o
   2   4  11       98.57      105.13      5.72 o
   3   4  11      143.89      141.44      3.66 o
   4   4  11       19.88       16.68      3.90 o
   5   4  11        2.79       -0.67      3.72 o
   6   4  11       17.86       17.83      4.90 o
   7   4  11       19.25        9.84      6.44 o
   8   4  11       10.85       21.03      9.26 o
  -8   5  11        2.54       -0.50      6.05 o
  -7   5  11        0.21        1.50      6.40 o
  -6   5  11       58.79       56.89      6.48 o
  -5   5  11      292.02      280.13     10.09 o
  -4   5  11        0.64       -2.37      4.90 o
  -3   5  11       11.40        7.60      4.87 o
  -2   5  11       42.05       43.65      4.74 o
  -1   5  11       41.66       47.77      6.79 o
   0   5  11      182.66      185.63      6.33 o
   1   5  11       98.53       99.03      4.93 o
   2   5  11       71.65       77.11     11.30 o
   3   5  11       40.48       36.97      6.42 o
   4   5  11       19.35       11.06      3.49 o
   5   5  11        1.24        5.60      4.44 o
   6   5  11       15.78       14.75     11.31 o
  -5   6  11        0.10        0.38      6.79 o
  -4   6  11        0.71       -0.97      7.42 o
  -3   6  11        4.70       -0.98      6.52 o
  -2   6  11        5.13        9.15      6.28 o
  -1   6  11       31.02       29.30      6.07 o
   0   6  11       10.31       16.62      5.91 o
   1   6  11       56.09       68.61      7.35 o
   2   6  11      145.91      158.73      9.08 o
   3   6  11       28.02       30.22      6.78 o
 -12   0  12       12.07        9.11      6.67 o
 -11   0  12      134.07      140.28      8.96 o
 -10   0  12       52.71       52.40      5.59 o
  -9   0  12      208.61      228.35      7.13 o
  -8   0  12      637.16      729.15     14.39 o
  -7   0  12       10.28        9.91      2.87 o
  -6   0  12        3.33        3.89      2.43 o
  -5   0  12       11.62        6.04      2.30 o
  -4   0  12        0.63        2.26      1.81 o
  -3   0  12       32.55       32.94      1.87 o
  -2   0  12       54.81       54.14      2.13 o
  -1   0  12       25.24       25.52      1.80 o
   0   0  12      101.07      103.10      2.57 o
   1   0  12        2.50        1.17      1.78 o
   2   0  12        5.95        6.37      1.83 o
   3   0  12      210.92      215.72      5.85 o
   4   0  12      212.84      224.14      6.96 o
   5   0  12       70.74       67.88      5.61 o
   6   0  12       68.47       68.44      6.52 o
   7   0  12        4.48        6.93      5.78 o
   8   0  12        0.56       -0.02      8.68 o
   9   0  12      198.13      202.44     18.44 o
 -12   1  12       63.37       50.35      6.36 o
 -11   1  12        0.90       -4.10      6.01 o
 -10   1  12       35.52       34.04      6.82 o
  -9   1  12       73.42       76.58      3.66 o
  -8   1  12       98.90      105.55      3.26 o
  -7   1  12        1.80        2.70      2.06 o
  -6   1  12      600.13      654.14     12.12 o
  -5   1  12       30.40       35.46      1.85 o
  -4   1  12        0.35       -1.41      1.41 o
  -3   1  12       49.77       44.39      1.56 o
  -2   1  12        0.37       -0.45      1.16 o
  -1   1  12      105.47      102.93      1.94 o
   0   1  12       17.16       18.12      1.35 o
   1   1  12      125.25      125.09      2.45 o
   2   1  12      147.95      143.79      2.47 o
   3   1  12       48.88       45.43      2.03 o
   4   1  12        0.02       -2.00      2.00 o
   5   1  12       10.13        8.19      3.10 o
   6   1  12       30.11       24.47      3.90 o
   7   1  12        1.75        5.66      4.02 o
   8   1  12      106.47      106.93      9.37 o
   9   1  12       88.39       94.10     10.26 o
 -12   2  12        8.52       -3.60      6.17 o
 -11   2  12        8.71        4.83      5.49 o
 -10   2  12       65.96       69.72      4.70 o
  -9   2  12       29.70       27.89      3.33 o
  -8   2  12      648.79      732.09     10.47 o
  -7   2  12      314.21      335.09      9.31 o
  -6   2  12      222.51      232.36      4.19 o
  -5   2  12        0.50       -1.17      1.43 o
  -4   2  12      368.29      389.25      5.32 o
  -3   2  12       48.51       50.37      1.47 o
  -2   2  12        1.77        1.27      0.99 o
  -1   2  12      268.37      288.39      6.17 o
   0   2  12       19.09       17.38      1.25 o
   1   2  12      217.04      226.51      4.14 o
   2   2  12        9.15        8.11      1.79 o
   3   2  12      175.51      183.32      4.53 o
   4   2  12       77.09       74.49      3.18 o
   5   2  12        1.77        0.79      2.28 o
   6   2  12        7.34        7.51      5.08 o
   7   2  12       36.78       33.52      6.38 o
   8   2  12       44.24       42.53      9.21 o
   9   2  12        1.68       -5.58      9.63 o
 -11   3  12       76.09       76.43      7.61 o
 -10   3  12        0.48       -3.04      4.58 o
  -9   3  12        4.61        5.10      4.28 o
  -8   3  12        5.15        3.04      4.25 o
  -7   3  12       28.80       22.62      2.82 o
  -6   3  12       11.00        7.92      1.46 o
  -5   3  12        9.81        8.65      2.60 o
  -4   3  12       80.82       81.97      5.48 o
  -3   3  12       76.92       71.49      2.95 o
  -2   3  12       22.39       20.76      1.81 o
  -1   3  12        0.78        1.89      3.31 o
   0   3  12      330.92      336.19      8.98 o
   1   3  12      741.57      812.50     17.66 o
   2   3  12       21.68       21.53      3.56 o
   3   3  12      267.53      266.90      5.58 o
   4   3  12       53.84       53.44      2.80 o
   5   3  12       62.60       61.33      4.39 o
   6   3  12        9.98        8.36      4.77 o
   7   3  12        2.80       -3.30     16.28 o
   8   3  12       73.86       78.07     12.02 o
 -10   4  12       16.56       14.07      6.13 o
  -9   4  12       11.49       11.36      4.54 o
  -8   4  12        7.51        4.62      4.32 o
  -7   4  12       30.34       26.54      5.67 o
  -6   4  12        1.51        2.30      3.80 o
  -5   4  12      113.00      108.33      4.68 o
  -4   4  12       55.93       62.17      7.10 o
  -3   4  12      109.72      106.57      6.05 o
  -2   4  12       16.68       17.21      4.40 o
  -1   4  12        3.85        5.20      5.04 o
   0   4  12       26.10       25.10      5.58 o
   1   4  12       11.04        7.59      4.75 o
   2   4  12      134.46      150.83      6.80 o
   3   4  12        9.62        4.94      2.47 o
   4   4  12        7.62        8.33      3.54 o
   5   4  12        0.16        0.07      4.21 o
   6   4  12        5.36        7.42      4.69 o
   7   4  12        0.02       -5.72      8.06 o
  -8   5  12      384.16      447.30     15.61 o
  -7   5  12        0.75       -1.01      6.49 o
  -6   5  12        0.20        3.34      6.51 o
  -5   5  12        0.31       -5.92      5.92 o
  -4   5  12        0.13       -5.37      5.37 o
  -3   5  12      223.19      219.05      8.81 o
  -2   5  12       43.76       40.72      5.85 o
  -1   5  12       14.38       11.54      5.68 o
   0   5  12        8.98        7.74      6.28 o
   1   5  12        2.89        3.51      5.66 o
   2   5  12        0.58        1.97      5.47 o
   3   5  12        8.69       11.45      6.32 o
   4   5  12        6.88       12.17      6.12 o
   5   5  12       13.37       13.80      6.91 o
  -4   6  12       36.37       27.48      7.58 o
  -3   6  12       11.72       14.91      7.04 o
  -2   6  12        1.89        9.33      7.43 o
  -1   6  12       40.75       44.06      6.66 o
   0   6  12       27.19       32.69      7.32 o
   1   6  12        6.69        6.82      6.25 o
 -12   1  13        1.61       -0.83      6.88 o
 -11   1  13       10.63        3.60      5.41 o
 -10   1  13       55.06       53.61      4.76 o
  -9   1  13       86.38       88.43      4.28 o
  -8   1  13      164.83      170.46      4.07 o
  -7   1  13       25.03       24.04      2.33 o
  -6   1  13       90.73       92.99      2.65 o
  -5   1  13       15.07       15.38      1.80 o
  -4   1  13       31.37       30.29      1.75 o
  -3   1  13      138.31      140.26      3.45 o
  -2   1  13       49.05       57.39      1.72 o
  -1   1  13        2.77        0.80      1.28 o
   0   1  13        6.81       10.55      1.79 o
   1   1  13        9.23        4.76      1.61 o
   2   1  13       11.90       12.59      1.66 o
   3   1  13       16.95       14.28      3.69 o
   4   1  13      361.57      367.02      6.69 o
   5   1  13        0.09       -0.66      3.34 o
   6   1  13       10.28        2.68      4.81 o
   7   1  13       50.31       43.69      7.40 o
   8   1  13        1.18        1.32      7.89 o
 -11   2  13       11.01       18.69      6.24 o
 -10   2  13        0.58        6.41      4.57 o
  -9   2  13       23.87       26.78      4.12 o
  -8   2  13       91.85       99.27      4.09 o
  -7   2  13       29.76       29.19      2.35 o
  -6   2  13       17.82       17.38      1.94 o
  -5   2  13       30.65       29.74      1.92 o
  -4   2  13        3.71        3.23      1.42 o
  -3   2  13       25.91       26.05      1.49 o
  -2   2  13        3.25        3.57      1.19 o
  -1   2  13        2.06        0.98      1.22 o
   0   2  13       28.77       29.34      1.47 o
   1   2  13        0.32       -0.74      1.75 o
   2   2  13      123.82      129.52      3.31 o
   3   2  13       32.15       26.50      1.83 o
   4   2  13      113.55      108.50      6.83 o
   5   2  13        0.24       -0.61      4.23 o
   6   2  13        0.89       -0.61     10.04 o
   7   2  13        8.46        7.27      7.72 o
   8   2  13      111.18      111.48     10.98 o
 -10   3  13       16.72       18.73      5.86 o
  -9   3  13        4.20        1.98      4.35 o
  -8   3  13       14.37       13.89      3.88 o
  -7   3  13        5.45        8.21      3.08 o
  -6   3  13       12.05       13.00      4.03 o
  -5   3  13       55.85       54.05      3.03 o
  -4   3  13        0.82       -1.83      2.68 o
  -3   3  13        4.98        2.52      2.40 o
  -2   3  13        3.83        3.74      4.24 o
  -1   3  13        0.02        1.25      3.60 o
   0   3  13      753.33      824.55     19.59 o
   1   3  13      326.60      345.58      9.77 o
   2   3  13      632.97      699.20     10.02 o
   3   3  13       69.82       67.89      3.69 o
   4   3  13        0.17       -1.09      3.19 o
   5   3  13       28.64       31.22      9.17 o
   6   3  13       44.37       35.88      8.19 o
   7   3  13       20.06       21.32      8.86 o
  -9   4  13       27.56       24.39      9.82 o
  -8   4  13       42.20       52.10      7.50 o
  -7   4  13       82.65       76.28      8.25 o
  -6   4  13        9.73       14.26      5.92 o
  -5   4  13      110.99       96.14      6.51 o
  -4   4  13        9.46        8.89      5.14 o
  -3   4  13       20.06       20.90      4.94 o
  -2   4  13        0.18        0.13      4.57 o
  -1   4  13       48.99       50.90      5.51 o
   0   4  13       12.99       21.82      5.89 o
   1   4  13       72.85       83.73     10.73 o
   2   4  13       15.23       13.56      5.39 o
   3   4  13       13.23       12.50      5.63 o
   4   4  13       11.10        4.88      3.92 o
   5   4  13        0.21        0.02      4.20 o
   6   4  13        0.03       -1.59      6.05 o
  -7   5  13       24.47       17.42      8.08 o
  -6   5  13        0.65       -0.46      6.73 o
  -5   5  13        2.68        1.32      6.11 o
  -4   5  13        1.53        6.20      6.18 o
  -3   5  13        0.07        2.73      5.85 o
  -2   5  13       39.91       46.59      6.40 o
  -1   5  13        5.81        6.21      9.55 o
   0   5  13        5.57       -3.07      6.43 o
   1   5  13        7.84       -2.61      6.75 o
   2   5  13       24.51       26.99      5.63 o
   3   5  13        0.63        7.13      6.43 o
 -11   0  14       11.05        2.13      8.52 o
 -10   0  14        1.23        3.41      9.59 o
  -9   0  14       23.93       18.52      5.15 o
  -8   0  14      712.69      797.92     17.66 o
  -7   0  14       24.44       20.28      4.28 o
  -6   0  14      692.21      795.21     15.72 o
  -5   0  14       71.74       68.73      3.78 o
  -4   0  14      120.57      106.06      3.94 o
  -3   0  14       41.19       35.61      2.28 o
  -2   0  14       60.87       62.33      2.52 o
  -1   0  14     1600.77     1817.85     25.70 o
   0   0  14      331.37      356.59      6.07 o
   1   0  14       48.95       46.72      2.37 o
   2   0  14      252.77      241.99      6.43 o
   3   0  14      830.46      858.56     18.29 o
   4   0  14      113.19      102.88      6.87 o
   5   0  14       83.47       83.71     10.70 o
   6   0  14        0.38        8.44      9.98 o
   7   0  14       11.52        7.89      9.42 o
   8   0  14      120.09      123.60     16.57 o
 -11   1  14        7.99        8.78      6.03 o
 -10   1  14       10.40       17.28      5.63 o
  -9   1  14        2.12        4.06      4.94 o
  -8   1  14      254.10      270.02      6.13 o
  -7   1  14       35.18       37.02      2.93 o
  -6   1  14        1.07       -0.45      2.13 o
  -5   1  14       21.32       19.80      2.03 o
  -4   1  14       53.81       58.14      3.71 o
  -3   1  14        7.84        7.45      1.58 o
  -2   1  14       30.79       29.01      4.21 o
  -1   1  14       50.30       47.88      1.83 o
   0   1  14       12.80       14.49      1.59 o
   1   1  14      168.58      177.18      3.75 o
   2   1  14        7.68       10.43      2.89 o
   3   1  14       41.18       34.49      6.18 o
   4   1  14        0.28        1.02      3.59 o
   5   1  14      151.28      131.32      6.68 o
   6   1  14        7.43       -4.70      7.80 o
   7   1  14        3.66        5.77      8.34 o
   8   1  14        1.98        2.77      9.57 o
 -10   2  14        0.19        2.33      5.04 o
  -9   2  14        5.70        2.56      4.18 o
  -8   2  14        9.64        3.80      3.61 o
  -7   2  14        7.76        9.10      3.38 o
  -6   2  14       70.94       61.48      6.38 o
  -5   2  14        0.96        2.78      2.43 o
  -4   2  14        0.47       -1.05      1.56 o
  -3   2  14        0.03        0.10      1.48 o
  -2   2  14       23.26       24.10      1.53 o
  -1   2  14        0.13       -0.20      1.39 o
   0   2  14        9.69       10.17      1.57 o
   1   2  14      170.45      177.29      4.69 o
   2   2  14      104.48      108.75      3.26 o
   3   2  14       38.60       41.33      3.19 o
   4   2  14        0.13       -2.41      3.73 o
   5   2  14        0.05       -5.11      7.92 o
   6   2  14        9.61       -1.56      6.44 o
   7   2  14       13.50        3.95      9.18 o
  -9   3  14        6.72       -0.02      4.56 o
  -8   3  14       31.42       29.49      4.22 o
  -7   3  14       33.81       29.48      3.52 o
  -6   3  14      218.84      241.92     12.19 o
  -5   3  14       54.75       53.94      3.93 o
  -4   3  14       46.81       48.73      3.42 o
  -3   3  14       15.96       16.18      2.73 o
  -2   3  14        8.28        4.34      2.20 o
  -1   3  14      360.68      349.48     14.19 o
   0   3  14       81.91       65.75      5.41 o
   1   3  14       43.83       53.58      7.32 o
   2   3  14        0.31       -2.84      2.92 o
   3   3  14      276.54      304.09     12.63 o
   4   3  14        0.32        1.82      3.93 o
   5   3  14        0.05       -1.55      5.04 o
   6   3  14        5.36        3.39      7.59 o
  -8   4  14        8.19       15.48      7.64 o
  -7   4  14       15.22       21.09      6.71 o
  -6   4  14       69.68       57.96      7.11 o
  -5   4  14       15.74       10.20      5.73 o
  -4   4  14      197.92      194.88      8.60 o
  -3   4  14       14.00       12.32      5.36 o
  -2   4  14       19.84       23.97      5.24 o
  -1   4  14       55.80       40.36      5.84 o
   0   4  14       33.71       30.06      8.36 o
   1   4  14     1101.51     1195.22     37.12 o
   2   4  14       52.68       45.27      7.34 o
   3   4  14       15.87       11.98      6.72 o
   4   4  14        1.03       -2.01      6.51 o
   5   4  14       75.27       96.60      9.42 o
  -5   5  14        8.58        4.04      7.23 o
  -4   5  14       15.21        7.11      6.81 o
  -3   5  14       15.28       21.21      6.53 o
  -2   5  14        9.31        7.73      8.30 o
  -1   5  14      115.39      123.75     13.83 o
   0   5  14       66.62       75.75     10.51 o
   1   5  14       76.17       80.20      8.55 o
   2   5  14       55.43       61.10      8.74 o
 -10   1  15        0.54        5.87      5.75 o
  -9   1  15      419.50      463.29     11.87 o
  -8   1  15      107.40      112.53      5.83 o
  -7   1  15      713.66      829.11     26.54 o
  -6   1  15        0.47       -1.98      2.87 o
  -5   1  15       15.73       12.08      2.72 o
  -4   1  15       36.23       32.24      2.11 o
  -3   1  15       49.42       52.46      2.24 o
  -2   1  15      153.25      159.94      3.68 o
  -1   1  15       21.66       18.42      2.25 o
   0   1  15        5.78        4.31      1.90 o
   1   1  15       66.00       63.23      2.67 o
   2   1  15       40.86       44.64      3.02 o
   3   1  15       78.18       86.07      4.45 o
   4   1  15       72.16       66.81      5.19 o
   5   1  15        6.56       10.84      7.89 o
   6   1  15        3.49        1.67      7.67 o
   7   1  15        2.48       -2.81      9.41 o
  -9   2  15       18.37       17.19      4.79 o
  -8   2  15        2.54        4.49      4.12 o
  -7   2  15        2.25        0.08      3.54 o
  -6   2  15       26.86       18.74      3.25 o
  -5   2  15       50.23       45.46      4.44 o
  -4   2  15       12.57       11.64      1.98 o
  -3   2  15        0.06       -0.73      1.62 o
  -2   2  15      140.74      149.42      3.16 o
  -1   2  15       13.69       12.74      1.73 o
   0   2  15        0.83       -1.02      1.72 o
   1   2  15       65.61       59.55      6.06 o
   2   2  15       35.37       30.66      3.80 o
   3   2  15      106.04       93.87      5.27 o
   4   2  15       15.99        9.98     12.67 o
   5   2  15       62.39       61.55      8.21 o
   6   2  15       15.34       10.61      8.66 o
  -8   3  15       13.76       11.80      7.08 o
  -7   3  15        5.05        5.66      6.43 o
  -6   3  15      294.73      326.80     11.07 o
  -5   3  15      192.48      179.57      7.99 o
  -4   3  15       61.30       61.03      5.53 o
  -3   3  15       43.95       39.06      4.79 o
  -2   3  15        2.89        3.82      4.46 o
  -1   3  15       49.08       47.01     11.12 o
   0   3  15      252.96      235.62      8.37 o
   1   3  15        5.67       12.71      5.90 o
   2   3  15      284.33      297.86     11.61 o
   3   3  15      136.57      133.73      6.29 o
   4   3  15        9.79       11.82      6.83 o
   5   3  15        0.81        1.54      5.25 o
  -6   4  15       18.37       16.51      6.81 o
  -5   4  15        1.38        0.87      5.90 o
  -4   4  15        2.70        1.75      5.87 o
  -3   4  15       13.11       14.26      5.24 o
  -2   4  15       17.31       20.39      5.80 o
  -1   4  15       17.03       16.21      5.71 o
   0   4  15      119.03      107.09      8.53 o
   1   4  15       21.11       15.13      6.96 o
   2   4  15      164.62      172.42     10.28 o
   3   4  15        5.07       13.95      7.93 o
  -9   0  16      251.72      263.57     13.76 o
  -8   0  16       43.62       36.07      8.89 o
  -7   0  16       32.81       25.65      7.22 o
  -6   0  16      321.29      399.63     14.70 o
  -5   0  16        2.62        1.85      4.22 o
  -4   0  16       49.84       52.92      4.24 o
  -3   0  16       22.09       23.33      3.61 o
  -2   0  16        4.36        8.17      3.18 o
  -1   0  16       17.09       21.91      3.39 o
   0   0  16        0.21        2.26      3.48 o
   1   0  16        9.72       16.48      3.91 o
   2   0  16        9.60       10.65      5.07 o
   3   0  16       32.53       30.79      6.67 o
   4   0  16       35.53       40.48     10.67 o
   5   0  16        4.11        4.91     10.68 o
   6   0  16       17.60       29.20     12.78 o
  -9   1  16        7.23       13.32      6.44 o
  -8   1  16       47.72       45.99      5.76 o
  -7   1  16       17.61       15.97      4.44 o
  -6   1  16       73.17       69.61      4.40 o
  -5   1  16        7.08        3.95      3.13 o
  -4   1  16       52.82       48.52      3.16 o
  -3   1  16        0.25       -2.51      2.51 o
  -2   1  16        0.19       -1.23      3.68 o
  -1   1  16        7.93        7.30      2.21 o
   0   1  16        7.35        8.35      2.37 o
   1   1  16        8.06        5.13      2.83 o
   2   1  16       27.95       23.39      4.28 o
   3   1  16      264.46      293.00      8.96 o
   4   1  16        0.75        5.04      5.68 o
   5   1  16        0.43        0.42     11.75 o
  -8   2  16       41.63       45.12      6.49 o
  -7   2  16       13.95        7.15      5.29 o
  -6   2  16       45.10       38.76      3.92 o
  -5   2  16        0.02        2.70      4.54 o
  -4   2  16        2.80        0.85      2.60 o
  -3   2  16        5.87        7.47      2.28 o
  -2   2  16        0.48       -1.04      2.30 o
  -1   2  16       31.27       27.49      2.67 o
   0   2  16        2.84        4.82      2.72 o
   1   2  16      293.68      347.74      9.35 o
   2   2  16        1.05       -0.68      6.66 o
   3   2  16       75.70       74.84      6.59 o
   4   2  16        2.22        6.80      5.37 o
   5   2  16       56.00       55.89      8.07 o
  -7   3  16       24.51       22.26      7.32 o
  -6   3  16      109.30      100.50      7.80 o
  -5   3  16        2.03       -4.92      5.65 o
  -4   3  16       33.48       29.74      5.53 o
  -3   3  16       27.69       11.71      5.26 o
  -2   3  16       20.35       12.70      5.13 o
  -1   3  16       61.79       43.02      5.64 o
   0   3  16       24.30       24.31      5.49 o
   1   3  16      153.05      173.08      9.18 o
   2   3  16        0.32       -0.59      6.06 o
   3   3  16        2.64       -0.77      6.50 o
  -4   4  16       50.97       53.72     10.40 o
  -3   4  16       27.36       13.50      9.51 o
  -2   4  16        0.26       -4.78      6.25 o
  -1   4  16        0.27       -3.79      5.82 o
   0   4  16        1.09       -6.06      6.06 o
   1   4  16       18.00       19.66      7.93 o
  -8   1  17        0.17       -0.71      6.23 o
  -7   1  17        0.00        1.76      7.99 o
  -6   1  17       58.25       64.45      7.04 o
  -5   1  17        0.01        2.96      4.25 o
  -4   1  17        0.05       -1.72      3.47 o
  -3   1  17       15.31        9.72      3.65 o
  -2   1  17       22.58       20.31      3.57 o
  -1   1  17        0.64        6.07      4.13 o
   0   1  17       23.70       20.95      3.79 o
   1   1  17       12.87        8.62      3.84 o
   2   1  17      145.00      163.05      8.08 o
   3   1  17       71.84       63.98      6.36 o
   4   1  17       18.45       15.37      8.20 o
  -7   2  17        1.05       -1.34      9.67 o
  -6   2  17        6.56        8.04      5.92 o
  -5   2  17       14.44       12.75      5.19 o
  -4   2  17        0.49        0.20      4.71 o
  -3   2  17        0.20       -3.60      4.78 o
  -2   2  17        0.72        3.28      4.65 o
  -1   2  17        0.23       -3.03      4.40 o
   0   2  17      174.33      177.87      8.70 o
   1   2  17        6.68        4.73      3.74 o
   2   2  17      454.19      507.83     23.31 o
   3   2  17       11.85       11.61      5.28 o
  -5   3  17      103.89       95.46     10.47 o
  -4   3  17        1.98        4.34      5.58 o
  -3   3  17        0.38        2.79      5.46 o
  -2   3  17        2.41        5.18      5.53 o
  -1   3  17        7.23        4.69      5.61 o
   0   3  17      130.12      120.02      8.65 o
   1   3  17       17.26        6.65      5.99 o
  -6   0  18      209.26      221.51     12.17 o
  -5   0  18        2.22        5.65      6.72 o
  -4   0  18      163.84      170.28      9.80 o
  -3   0  18       57.69       64.03      7.87 o
  -2   0  18       27.21       27.53      6.48 o
  -1   0  18      121.84      104.49      8.04 o
   0   0  18       96.60       88.69      7.63 o
   1   0  18      266.44      311.10     14.00 o
   2   0  18       27.08       22.92      7.72 o
  -6   1  18      131.57      139.74      7.18 o
  -5   1  18       25.45       26.27      4.67 o
  -4   1  18        0.67       -4.19      4.19 o
  -3   1  18       15.29       13.66      4.43 o
  -2   1  18        3.91        1.52      4.18 o
  -1   1  18      203.99      211.03      7.71 o
   0   1  18        0.12        0.65      4.54 o
   1   1  18       36.95       32.42      5.17 o
   2   1  18        3.91       -2.07      5.73 o
  -5   2  18       63.26       72.25     10.02 o
  -4   2  18       22.68       17.67      8.61 o
  -3   2  18       29.24       27.45      8.90 o
  -2   2  18        5.28       -0.03      8.11 o
  -1   2  18      111.46      121.74     10.52 o
   0   2  18       56.19       50.50      9.35 o
 
